# Supplementary material for: Enterococci Mediate the Oviposition Preference of Drosophila melanogaster through Sucrose Catabolism
Source: Sci Rep. 2017 Oct 18;7:13420. doi: 10.1038/s41598-017-13705-5 (PMC5647369; doi:10.1038/s41598-017-13705-5)
Supplement: Supplementary file 2 — bacterial taxa [file 41598_2017_13705_MOESM2_ESM.xls]

## Sheet: OTU analysis
Table 1 Bacteria Taxa
NO. of OTUs	Abundance in apple	Abundance in grape	Taxonomy
OTU_1	0.41981	0.0465208	k__Bacteria;p__Proteobacteria;c__Alphaproteobacteria;o__Rhodospirillales;f__Acetobacteraceae;g__Gluconobacter;s__Gluconobacter_albidus
OTU_2	0.383107	0.00420131	k__Bacteria;p__Proteobacteria;c__Alphaproteobacteria;o__Rhodospirillales;f__Acetobacteraceae;g__Gluconobacter;s__Gluconobacter_cerinus
OTU_3	0.00112327	0.384114	k__Bacteria;p__Firmicutes;c__Bacilli;o__Lactobacillales;f__Leuconostocaceae;g__Fructobacillus
OTU_4	0.0575201	0.152735	k__Bacteria;p__Proteobacteria;c__Alphaproteobacteria;o__Rhodospirillales;f__Acetobacteraceae;g__Acetobacter;s__Acetobacter_pasteurianus
OTU_5	0.0103574	0.0705762	k__Bacteria;p__Cyanobacteria;c__Chloroplast;o__unidentified_Chloroplast;f__unidentified_Chloroplast;g__unidentified_Chloroplast;s__Cercis_gigantea
OTU_6	0.000102115	0.0361926	k__Bacteria;p__Firmicutes;c__Bacilli;o__Lactobacillales;f__Leuconostocaceae;g__Leuconostoc;s__Leuconostoc_pseudomesenteroides
OTU_7	0.00221736	0.0387017	k__Bacteria;p__Proteobacteria;c__Gammaproteobacteria;o__Enterobacteriales;f__Enterobacteriaceae
OTU_8	0.0164551	0.0109117	k__Bacteria;p__Proteobacteria;c__Alphaproteobacteria;o__Rhodospirillales;f__Acetobacteraceae;g__Komagataeibacter;s__Komagataeibacter_saccharivorans
OTU_9	0.000262582	0.019504	k__Bacteria;p__Proteobacteria;c__Alphaproteobacteria;o__Rickettsiales;f__Mitochondria;g__unidentified_Mitochondria
OTU_10	2.91758e-05	0.0180452	k__Bacteria;p__Proteobacteria;c__Betaproteobacteria;o__Burkholderiales;f__Alcaligenaceae;g__Parasutterella
OTU_11	0.000102115	0.0178264	k__Bacteria;p__Proteobacteria;c__Gammaproteobacteria;o__Enterobacteriales;f__Enterobacteriaceae;g__Escherichia-Shigella;s__Escherichia_coli
OTU_12	0	0.0108388	k__Bacteria;p__Bacteroidetes;c__Bacteroidia;o__Bacteroidales;f__Bacteroidaceae;g__Bacteroides
OTU_13	0.00592268	0.00055434	k__Bacteria;p__Proteobacteria;c__Alphaproteobacteria;o__Rhodospirillales;f__Acetobacteraceae;g__Tanticharoenia;s__Tanticharoenia_sakaeratensis
OTU_14	0.000116703	0.00768782	k__Bacteria;p__Bacteroidetes;c__Bacteroidia;o__Bacteroidales;f__Porphyromonadaceae;g__Parabacteroides;s__Parabacteroides_distasonis
OTU_15	0.000466813	0.00425966	k__Bacteria;p__Firmicutes;c__Bacilli;o__Lactobacillales;f__Lactobacillaceae;g__Lactobacillus;s__Lactobacillus_animalis
OTU_16	0.000102115	0.00504741	k__Bacteria;p__Bacteroidetes;c__Bacteroidia;o__Bacteroidales;f__Bacteroidaceae;g__Bacteroides
OTU_17	0.00380744	7.29395e-05	k__Bacteria;p__Proteobacteria;c__Betaproteobacteria;o__Burkholderiales;f__Comamonadaceae;g__Pelomonas
OTU_18	0.0014442	0.00212983	k__Bacteria;p__Firmicutes;c__Clostridia
OTU_19	0.00250912	0.00283005	k__Bacteria;p__Proteobacteria;c__Gammaproteobacteria;o__Pseudomonadales;f__Pseudomonadaceae;g__Pseudomonas;s__Pseudomonas_caeni
OTU_20	0.0010795	0.00140044	k__Bacteria;p__Proteobacteria;c__Deltaproteobacteria;o__Syntrophobacterales;f__Syntrophobacteraceae
OTU_21	5.83516e-05	0.00227571	k__Bacteria;p__Bacteroidetes;c__Bacteroidia;o__Bacteroidales;f__Prevotellaceae;g__Alloprevotella;s__
OTU_22	0.000656455	0.00138585	k__Bacteria;p__Proteobacteria;c__Epsilonproteobacteria;o__Campylobacterales;f__Helicobacteraceae;g__Helicobacter
OTU_23	0.000102115	0.0020423	k__Bacteria;p__Bacteroidetes;c__Bacteroidia;o__Bacteroidales;f__Bacteroidales_S24-7_group;g__;s__
OTU_24	0.00338439	1.45879e-05	k__Bacteria;p__Proteobacteria;c__Alphaproteobacteria;o__Sphingomonadales;f__Sphingomonadaceae;g__Sphingomonas
OTU_25	0.00083151	0.00250912	k__Bacteria;p__Synergistetes;c__Synergistia;o__Synergistales;f__Synergistaceae;g__Aminivibrio;s__
OTU_26	0.000350109	0.00147338	k__Bacteria;p__Proteobacteria;c__Betaproteobacteria;o__Burkholderiales;f__Alcaligenaceae;g__Parasutterella;s__
OTU_27	0.000743982	0.00147338	k__Bacteria;p__Firmicutes;c__Clostridia;o__Clostridiales;f__Family_XI;g__Tissierella;s__
OTU_28	0.000656455	0.00112327	k__Bacteria;p__Proteobacteria;c__Gammaproteobacteria;o__Chromatiales;f__Halothiobacillaceae;g__unidentified_Halothiobacillaceae;s__bacterium_enrichment_culture_clone_R4-32B
OTU_29	0.000685631	0.00109409	k__Bacteria
OTU_30	0.000743982	0.00102115	k__Bacteria;p__Proteobacteria;c__Epsilonproteobacteria;o__Campylobacterales;f__Campylobacteraceae;g__Arcobacter;s__
OTU_31	0.000510576	0.00119621	k__Bacteria;p__Nitrospirae;c__Nitrospira;o__Nitrospirales;f__4-29;g__;s__
OTU_32	0.000641867	0.000991977	k__Bacteria;p__Proteobacteria;c__Deltaproteobacteria;o__Desulfurellales;f__Desulfurellaceae;g__Desulfurella;s__
OTU_33	0.000641867	0.00106492	k__Bacteria;p__Firmicutes;c__Clostridia;o__Clostridiales;f__Gracilibacteraceae;g__Lutispora;s__Lutispora_thermophila
OTU_34	0.000452225	0.00135667	k__Bacteria;p__Firmicutes;c__Clostridia;o__Clostridiales;f__Lachnospiraceae;g__Lachnospiraceae_NK4A136_group;s__Lachnospiraceae_bacterium_10-1
OTU_35	0.000452225	0.00113786	k__Bacteria;p__Firmicutes;c__Clostridia;o__Clostridiales;f__Family_XI;g__;s__
OTU_36	0.00116703	0	k__Bacteria;p__Proteobacteria;c__Alphaproteobacteria;o__Caulobacterales;f__Caulobacteraceae;g__Asticcacaulis
OTU_37	0.00471189	0	k__Bacteria;p__Proteobacteria;c__Gammaproteobacteria;o__Pseudomonadales;f__Pseudomonadaceae;g__Pseudomonas
OTU_38	0.00131291	0	k__Bacteria;p__Proteobacteria;c__Alphaproteobacteria;o__Rhodospirillales;f__JG37-AG-20;g__;s__
OTU_39	1.45879e-05	0.00103574	k__Bacteria;p__Bacteroidetes;c__Bacteroidia;o__Bacteroidales;f__Bacteroidaceae;g__Bacteroides
OTU_40	0.000189643	0.00122538	k__Bacteria;p__Proteobacteria;c__Betaproteobacteria;o__Burkholderiales;f__Alcaligenaceae;g__Parasutterella;s__
OTU_41	0.000291758	0.000700219	k__Bacteria;p__Proteobacteria;c__Deltaproteobacteria;o__Desulfovibrionales;f__Desulfovibrionaceae;g__Desulfovibrio;s__
OTU_42	0.000335522	0.000714807	k__Bacteria;p__Proteobacteria;c__Gammaproteobacteria;o__Chromatiales;f__Halothiobacillaceae;g__Halothiobacillus;s__Halothiobacillus_neapolitanus
OTU_43	0.000773158	0.00122538	k__Bacteria;p__Proteobacteria;c__Betaproteobacteria;o__Burkholderiales;f__unidentified_Burkholderiales;g__Thiomonas
OTU_44	0.00020423	0.000685631	k__Bacteria;p__Firmicutes;c__Clostridia;o__Clostridiales;f__Lachnospiraceae
OTU_45	0.000525164	0.00159008	k__Bacteria;p__Bacteroidetes;c__Bacteroidetes_vadinHA17;o__;f__;g__;s__
OTU_46	0.000364697	0.000685631	k__Bacteria;p__Chloroflexi;c__Anaerolineae;o__Anaerolineales;f__Anaerolineaceae
OTU_47	5.83516e-05	0.000933625	k__Bacteria;p__Bacteroidetes;c__Bacteroidia;o__Bacteroidales;f__Bacteroidales_S24-7_group;g__;s__
OTU_48	0.000393873	0.000510576	k__Bacteria;p__Proteobacteria;c__Deltaproteobacteria;o__Desulfuromonadales
OTU_49	0.000379285	0.000627279	k__Bacteria;p__Proteobacteria;c__Deltaproteobacteria;o__Desulfovibrionales;f__Desulfovibrionaceae;g__Desulfovibrio;s__Desulfovibrio_sp._S14_PV-2008
OTU_50	0.000160467	0.000729395	k__Bacteria;p__Aminicenantes;c__;o__;f__;g__;s__
OTU_51	0.00075857	0	k__Bacteria;p__Proteobacteria
OTU_52	0.000466813	0.000612691	k__Bacteria;p__Proteobacteria;c__Deltaproteobacteria;o__unidentified_Deltaproteobacteria;f__Syntrophorhabdaceae;g__Syntrophorhabdus;s__
OTU_53	0.000787746	0	k__Bacteria
OTU_54	0.000335522	0.000393873	k__Bacteria;p__Firmicutes;c__Clostridia;o__Clostridiales;f__Syntrophomonadaceae
OTU_55	0.000247994	0.00055434	k__Bacteria;p__Firmicutes;c__Clostridia;o__Clostridiales;f__Family_XI;g__Anaerosalibacter;s__
OTU_56	5.83516e-05	0.000875274	k__Bacteria;p__Bacteroidetes;c__Bacteroidia;o__Bacteroidales;f__Bacteroidales_S24-7_group;g__;s__
OTU_57	0.000160467	0.000510576	k__Bacteria;p__Tenericutes;c__Mollicutes;o__Anaeroplasmatales;f__Anaeroplasmataceae;g__Anaeroplasma;s__
OTU_58	0.000612691	0	k__Bacteria;p__Proteobacteria;c__Alphaproteobacteria;o__Rhizobiales;f__Xanthobacteraceae;g__Ancylobacter;s__Ancylobacter_polymorphus
OTU_59	0.000335522	0.000408461	k__Bacteria;p__Proteobacteria;c__Deltaproteobacteria;o__unidentified_Deltaproteobacteria;f__Syntrophorhabdaceae;g__Syntrophorhabdus;s__
OTU_60	0.00103574	0	k__Bacteria;p__Proteobacteria;c__Alphaproteobacteria;o__Rhizobiales;f__Xanthobacteraceae;g__Starkeya;s__
OTU_61	0	0.000612691	k__Bacteria;p__Bacteroidetes;c__Bacteroidia;o__Bacteroidales;f__Rikenellaceae;g__Rikenellaceae_RC9_gut_group;s__
OTU_62	1.45879e-05	0.000671043	k__Bacteria;p__Proteobacteria;c__Gammaproteobacteria;o__Orbales;f__Orbaceae;g__;s__
OTU_63	0	0.00055434	k__Bacteria;p__Bacteroidetes;c__Bacteroidia;o__Bacteroidales;f__Bacteroidales_S24-7_group;g__;s__
OTU_64	0	0.000612691	k__Bacteria;p__Firmicutes;c__Bacilli;o__Lactobacillales;f__Enterococcaceae;g__Enterococcus
OTU_65	5.83516e-05	0.000860686	k__Bacteria;p__Firmicutes;c__Clostridia;o__Clostridiales;f__Clostridiales_vadinBB60_group;g__;s__
OTU_66	0.000175055	0.000379285	k__Bacteria;p__Proteobacteria;c__Deltaproteobacteria;o__Desulfuromonadales;f__Geobacteraceae;g__Geobacter;s__Geobacter_sp._GSS01
OTU_67	0.000145879	0.000816922	k__Bacteria;p__Bacteroidetes;c__Bacteroidia;o__Bacteroidales;f__Rikenellaceae;g__vadinBC27_wastewater-sludge_group
OTU_68	0.00027717	0.000641867	k__Bacteria;p__Synergistetes;c__Synergistia;o__Synergistales;f__Synergistaceae;g__unidentified_Synergistaceae;s__Synergistetes_bacterium_enrichment_culture_clone_DhR^2/LM-F01
OTU_69	0.000291758	0.00027717	k__Bacteria;p__Firmicutes;c__Clostridia;o__Clostridiales;f__Gracilibacteraceae
OTU_70	0.000423049	0	k__Bacteria;p__Bacteroidetes;c__Cytophagia;o__Cytophagales;f__Cytophagaceae;g__Cytophaga;s__
OTU_71	0.000189643	0.000350109	k__Bacteria;p__Nitrospirae;c__Nitrospira;o__Nitrospirales;f__Nitrospiraceae;g__Thermodesulfovibrio;s__Thermodesulfovibrio_thiophilus
OTU_72	0.000218818	0.000452225	k__Bacteria;p__Firmicutes;c__Clostridia;o__Clostridiales;f__Lachnospiraceae;g__Lachnospiraceae_NK4A136_group;s__
OTU_73	0	0.0004814	k__Bacteria;p__Bacteroidetes;c__Bacteroidia;o__Bacteroidales;f__Bacteroidaceae;g__Bacteroides;s__Bacteroides_vulgatus
OTU_74	0.000175055	0.000262582	k__Bacteria;p__Deferribacteres;c__unidentified_Deferribacteres;o__Deferribacterales;f__Deferribacteraceae;g__Mucispirillum;s__Mucispirillum_schaedleri
OTU_75	0.000291758	0.000335522	k__Bacteria;p__Proteobacteria;c__Deltaproteobacteria;o__Desulfuromonadales;f__Geobacteraceae;g__Geobacter
OTU_76	0.000218818	0.000437637	k__Bacteria;p__Firmicutes;c__Clostridia;o__Clostridiales;f__Family_XI;g__Sedimentibacter;s__
OTU_77	0.000102115	0.000539752	k__Bacteria;p__Bacteroidetes;c__Bacteroidia;o__Bacteroidales;f__Rikenellaceae;g__Blvii28_wastewater-sludge_group
OTU_78	2.91758e-05	0.000423049	k__Bacteria;p__Bacteroidetes;c__Bacteroidia;o__Bacteroidales;f__Bacteroidales_S24-7_group;g__;s__
OTU_79	0.000525164	0	k__Bacteria;p__Proteobacteria;c__Alphaproteobacteria;o__Caulobacterales;f__Hyphomonadaceae;g__Woodsholea;s__
OTU_80	0.000189643	0.000262582	k__Bacteria;p__Proteobacteria;c__Deltaproteobacteria;o__Desulfovibrionales;f__Desulfovibrionaceae;g__Desulfovibrio;s__Desulfovibrio_desulfuricans
OTU_81	0.000218818	0.000233406	k__Bacteria;p__Proteobacteria;c__Epsilonproteobacteria;o__Campylobacterales;f__Helicobacteraceae;g__Helicobacter;s__Helicobacter_hepaticus
OTU_82	0.000175055	0.000189643	k__Bacteria;p__Proteobacteria;c__Epsilonproteobacteria;o__Campylobacterales;f__Helicobacteraceae;g__Sulfurovum;s__
OTU_83	0.000175055	0.000320934	k__Bacteria;p__Proteobacteria;c__Deltaproteobacteria;o__Syntrophobacterales;f__Syntrophaceae;g__;s__
OTU_84	0.0004814	0	k__Bacteria;p__Bacteroidetes;c__Sphingobacteriia;o__Sphingobacteriales;f__Sphingobacteriaceae;g__Mucilaginibacter;s__
OTU_85	0.000656455	4.37637e-05	k__Bacteria;p__Proteobacteria;c__Alphaproteobacteria;o__Rhizobiales;f__Rhizobiaceae
OTU_86	0.00020423	0.000379285	k__Bacteria
OTU_87	0.000189643	0.000452225	k__Bacteria;p__Proteobacteria;c__Epsilonproteobacteria;o__Campylobacterales;f__Helicobacteraceae;g__Sulfurimonas;s__
OTU_88	0.000452225	0	k__Bacteria;p__Bacteroidetes;c__Sphingobacteriia;o__Sphingobacteriales;f__Chitinophagaceae
OTU_89	1.45879e-05	0.000466813	k__Bacteria;p__Bacteroidetes;c__Bacteroidia;o__Bacteroidales;f__Porphyromonadaceae;g__Petrimonas
OTU_90	0.000160467	0.000350109	k__Bacteria;p__Proteobacteria;c__Deltaproteobacteria;o__Desulfovibrionales;f__Desulfomicrobiaceae;g__Desulfomicrobium;s__Desulfomicrobium_baculatum
OTU_91	7.29395e-05	0.000393873	k__Bacteria;p__Bacteroidetes;c__Bacteroidia;o__Bacteroidales;f__Bacteroidales_S24-7_group;g__;s__
OTU_92	0.000247994	0.000393873	k__Bacteria;p__Firmicutes;c__Clostridia;o__Clostridiales;f__Clostridiales_vadinBB60_group;g__;s__
OTU_93	0.000116703	0.000437637	k__Bacteria;p__Firmicutes;c__Clostridia;o__Clostridiales;f__Family_XI
OTU_94	4.37637e-05	0.000291758	k__Bacteria;p__Firmicutes;c__Clostridia;o__Clostridiales;f__Lachnospiraceae
OTU_95	0.000102115	0.00020423	k__Bacteria;p__Firmicutes;c__Clostridia;o__Clostridiales;f__Family_XIII;g__Family_XIII_AD3011_group;s__
OTU_96	0.000175055	0.000320934	k__Bacteria;p__Chloroflexi;c__;o__;f__;g__;s__
OTU_97	0.000160467	0.000131291	k__Bacteria;p__Nitrospirae;c__Nitrospira;o__Nitrospirales;f__Nitrospiraceae;g__Thermodesulfovibrio;s__Thermodesulfovibrio_yellowstonii
OTU_98	8.75274e-05	0.000262582	k__Bacteria;p__Firmicutes;c__Clostridia;o__Thermoanaerobacterales;f__SRB2;g__;s__
OTU_99	7.29395e-05	0.000247994	k__Bacteria;p__Firmicutes;c__Clostridia;o__Clostridiales;f__Christensenellaceae;g__Christensenellaceae_R-7_group
OTU_100	7.29395e-05	0.000320934	k__Bacteria;p__Firmicutes;c__Clostridia;o__Clostridiales
OTU_101	1.45879e-05	0.000320934	k__Bacteria;p__Bacteroidetes;c__Bacteroidia;o__Bacteroidales;f__Rikenellaceae;g__Blvii28_wastewater-sludge_group;s__
OTU_102	0.000131291	0.00020423	k__Bacteria;p__Firmicutes;c__Clostridia;o__Clostridiales;f__Christensenellaceae;g__Christensenellaceae_R-7_group
OTU_103	0.000102115	0.00020423	k__Bacteria
OTU_104	0.00027717	0	k__Bacteria;p__Armatimonadetes;c__;o__;f__;g__;s__
OTU_105	0.000291758	0	k__Bacteria;p__Proteobacteria;c__Gammaproteobacteria;o__Xanthomonadales;f__Nevskiaceae;g__Nevskia
OTU_106	4.37637e-05	0.000218818	k__Bacteria
OTU_107	8.75274e-05	0.000393873	k__Bacteria;p__Chloroflexi;c__Anaerolineae;o__Anaerolineales;f__Anaerolineaceae;g__Longilinea;s__
OTU_108	0.000116703	0.000189643	k__Bacteria;p__Firmicutes;c__Clostridia;o__Clostridiales;f__Lachnospiraceae;g__unidentified_Lachnospiraceae;s__Clostridium_sp._ASF356
OTU_109	0.000247994	0.000233406	k__Bacteria;p__Proteobacteria;c__Betaproteobacteria;o__Burkholderiales;f__Comamonadaceae;g__Diaphorobacter;s__
OTU_110	4.37637e-05	0.000262582	k__Bacteria;p__Firmicutes;c__Clostridia;o__Clostridiales;f__Family_XIII;g__;s__
OTU_111	0	0.000233406	k__Bacteria;p__Proteobacteria;c__Alphaproteobacteria;o__Rickettsiales;f__Anaplasmataceae;g__Wolbachia
OTU_112	7.29395e-05	0.00020423	k__Bacteria;p__Bacteroidetes;c__Bacteroidetes_vadinHA17;o__;f__;g__;s__
OTU_113	0.000116703	0.000145879	k__Bacteria;p__Proteobacteria;c__Alphaproteobacteria;o__Rhizobiales;f__Brucellaceae;g__Ochrobactrum;s__Ochrobactrum_oryzae
OTU_114	7.29395e-05	0.000160467	k__Bacteria;p__Firmicutes;c__Clostridia;o__Clostridiales;f__unidentified_Clostridiales;g__Proteiniborus
OTU_115	8.75274e-05	0.000247994	k__Bacteria;p__Firmicutes;c__Clostridia;o__Clostridiales;f__Christensenellaceae;g__Christensenellaceae_R-7_group;s__
OTU_116	8.75274e-05	0.000350109	k__Bacteria;p__Firmicutes;c__Clostridia;o__Clostridiales;f__Lachnospiraceae;g__unidentified_Lachnospiraceae;s__Clostridium_sp._Clone-46
OTU_117	0.000160467	7.29395e-05	k__Bacteria;p__Proteobacteria;c__Deltaproteobacteria;o__43F-1404R;f__;g__;s__
OTU_118	0.000102115	0.000145879	k__Bacteria;p__Firmicutes;c__Erysipelotrichia;o__Erysipelotrichales;f__Erysipelotrichaceae;g__Allobaculum;s__Firmicutes_bacterium_M10-2
OTU_119	0.000262582	0	k__Bacteria;p__Proteobacteria;c__Alphaproteobacteria;o__Caulobacterales;f__Hyphomonadaceae;g__Woodsholea;s__
OTU_120	0.000262582	0	k__Bacteria;p__Proteobacteria;c__Alphaproteobacteria;o__Caulobacterales;f__Hyphomonadaceae;g__Woodsholea;s__
OTU_121	0.00027717	0	k__Bacteria;p__Proteobacteria
OTU_122	0.000102115	0.000160467	k__Bacteria;p__Firmicutes;c__Clostridia;o__Clostridiales;f__Lachnospiraceae;g__;s__
OTU_123	0.000116703	0.000160467	k__Bacteria;p__Firmicutes;c__Clostridia;o__Clostridiales;f__Lachnospiraceae
OTU_124	0.000116703	0.000145879	k__Bacteria;p__Proteobacteria;c__Epsilonproteobacteria;o__Campylobacterales;f__Helicobacteraceae;g__Sulfuricurvum;s__Candidatus_Sulfuricurvum_sp._RIFRC-1
OTU_125	5.83516e-05	0.000175055	k__Bacteria;p__Proteobacteria;c__Deltaproteobacteria;o__Desulfobacterales;f__Desulfobulbaceae;g__Desulfobulbus
OTU_126	2.91758e-05	0.00020423	k__Bacteria;p__Bacteroidetes;c__Bacteroidia;o__Bacteroidales;f__Porphyromonadaceae;g__Proteiniphilum;s__
OTU_127	0.00027717	0	k__Bacteria;p__Proteobacteria;c__Alphaproteobacteria;o__Caulobacterales;f__Caulobacteraceae
OTU_128	8.75274e-05	0.000116703	k__Bacteria;p__Firmicutes;c__Clostridia;o__Clostridiales;f__Lachnospiraceae
OTU_129	8.75274e-05	0.000175055	k__Bacteria;p__Synergistetes;c__Synergistia;o__Synergistales;f__Synergistaceae;g__Aminivibrio
OTU_130	0.000131291	0.000102115	k__Bacteria;p__Firmicutes;c__Clostridia;o__Clostridiales;f__Clostridiales_vadinBB60_group;g__;s__
OTU_131	0.000116703	0.000320934	k__Bacteria;p__Bacteroidetes;c__Bacteroidia;o__Bacteroidales;f__Bacteroidales_S24-7_group;g__;s__
OTU_132	0	0.000189643	k__Bacteria;p__Proteobacteria;c__Gammaproteobacteria;o__Xanthomonadales;f__Xanthomonadaceae;g__Frateuria;s__Frateuria_aurantia
OTU_133	0.000291758	0	k__Bacteria;p__Proteobacteria;c__Alphaproteobacteria;o__Rhizobiales;f__Bradyrhizobiaceae;g__Bradyrhizobium
OTU_134	4.37637e-05	0.000262582	k__Bacteria;p__Firmicutes;c__Clostridia;o__Clostridiales;f__Christensenellaceae;g__Christensenellaceae_R-7_group;s__bacterium_enrichment_culture_clone_DPF35
OTU_135	7.29395e-05	0.00020423	k__Bacteria;p__Firmicutes;c__Clostridia;o__Clostridiales;f__Clostridiales_vadinBB60_group;g__;s__
OTU_136	4.37637e-05	0.000175055	k__Bacteria;p__Proteobacteria;c__Gammaproteobacteria;o__Pseudomonadales;f__Moraxellaceae;g__Psychrobacter;s__Psychrobacter_maritimus
OTU_137	7.29395e-05	0.000306346	k__Bacteria;p__Bacteroidetes;c__Bacteroidetes_vadinHA17;o__;f__;g__;s__
OTU_138	0.000408461	0	k__Bacteria;p__Proteobacteria;c__Alphaproteobacteria;o__Caulobacterales;f__Hyphomonadaceae;g__Hirschia;s__
OTU_139	4.37637e-05	0.000262582	k__Bacteria;p__Bacteroidetes;c__Bacteroidetes_vadinHA17;o__;f__;g__;s__
OTU_140	2.91758e-05	0.000189643	k__Bacteria;p__Bacteroidetes;c__Bacteroidia;o__Bacteroidales;f__Bacteroidales_S24-7_group;g__;s__
OTU_141	4.37637e-05	0.000160467	k__Bacteria;p__Bacteroidetes;c__Bacteroidia;o__Bacteroidales;f__Porphyromonadaceae;g__Dysgonomonas;s__Dysgonomonas_mossii
OTU_142	0.000131291	0.000247994	k__Bacteria;p__Firmicutes;c__Clostridia;o__Clostridiales;f__Lachnospiraceae
OTU_143	0.000102115	0.000145879	k__Bacteria;p__Firmicutes;c__Clostridia;o__Clostridiales;f__Lachnospiraceae
OTU_144	7.29395e-05	0.000189643	k__Bacteria;p__Proteobacteria;c__Betaproteobacteria;o__Burkholderiales;f__Alcaligenaceae
OTU_145	0.000131291	0.000116703	k__Bacteria;p__Proteobacteria;c__Deltaproteobacteria;o__unidentified_Deltaproteobacteria;f__Syntrophorhabdaceae;g__Syntrophorhabdus;s__
OTU_146	8.75274e-05	0.000175055	k__Bacteria;p__Firmicutes;c__Clostridia;o__Clostridiales;f__Peptococcaceae;g__;s__
OTU_147	5.83516e-05	0.00075857	k__Bacteria;p__Chloroflexi;c__Anaerolineae;o__Anaerolineales;f__Anaerolineaceae
OTU_148	7.29395e-05	0.000116703	k__Bacteria
OTU_149	0.000350109	0	k__Bacteria;p__Proteobacteria;c__Alphaproteobacteria;o__Rhizobiales;f__unidentified_Rhizobiales;g__Rhizomicrobium;s__
OTU_150	0.000116703	0.000116703	k__Bacteria;p__Proteobacteria;c__Deltaproteobacteria;o__Desulfobacterales;f__Desulfobacteraceae
OTU_151	8.75274e-05	0.000102115	k__Bacteria;p__Proteobacteria;c__Deltaproteobacteria;o__Desulfovibrionales;f__Desulfovibrionaceae;g__Desulfovibrio;s__Desulfovibrio_sp._SA-6
OTU_152	0.000102115	0.000116703	k__Bacteria;p__Deferribacteres;c__unidentified_Deferribacteres;o__unidentified_Deferribacteres;f__unidentified_Deferribacteres;g__Caldithrix;s__
OTU_153	0.000175055	0	k__Bacteria;p__Proteobacteria;c__Betaproteobacteria;o__SC-I-84;f__;g__;s__
OTU_154	2.91758e-05	0.000145879	k__Bacteria;p__Firmicutes;c__Erysipelotrichia;o__Erysipelotrichales;f__Erysipelotrichaceae;g__Erysipelatoclostridium;s__
OTU_155	0.000160467	8.75274e-05	k__Bacteria;p__Proteobacteria;c__Deltaproteobacteria;o__Syntrophobacterales;f__Syntrophaceae;g__;s__
OTU_156	2.91758e-05	0.000189643	k__Bacteria;p__Firmicutes;c__Clostridia;o__Clostridiales;f__Clostridiales_vadinBB60_group;g__;s__
OTU_157	5.83516e-05	0.000189643	k__Bacteria;p__Proteobacteria;c__Betaproteobacteria;o__Rhodocyclales;f__Rhodocyclaceae
OTU_158	5.83516e-05	8.75274e-05	k__Bacteria;p__Proteobacteria;c__Deltaproteobacteria;o__Desulfovibrionales;f__Desulfovibrionaceae;g__Desulfovibrio;s__Desulfovibrio_vulgaris
OTU_159	0.000160467	0.000116703	k__Bacteria;p__Proteobacteria;c__Deltaproteobacteria;o__Syntrophobacterales;f__Syntrophaceae;g__;s__
OTU_160	0.000160467	0.000320934	k__Bacteria;p__Firmicutes;c__Clostridia;o__Clostridiales;f__Lachnospiraceae;g__Lachnospiraceae_UCG-001;s__
OTU_161	0	0.000218818	k__Bacteria;p__Verrucomicrobia;c__Verrucomicrobiae;o__Verrucomicrobiales;f__Verrucomicrobiaceae;g__Akkermansia;s__
OTU_162	2.91758e-05	0.000160467	k__Bacteria;p__Bacteroidetes;c__Bacteroidia;o__Bacteroidales;f__Porphyromonadaceae;g__Odoribacter;s__
OTU_163	7.29395e-05	0.000175055	k__Bacteria;p__Synergistetes;c__Synergistia;o__Synergistales;f__Synergistaceae;g__unidentified_Synergistaceae;s__bacterium_enrichment_culture_clone_M148
OTU_164	5.83516e-05	0.000189643	k__Bacteria;p__Firmicutes;c__Clostridia;o__Clostridiales;f__Clostridiaceae_1;g__Proteiniclasticum;s__
OTU_165	0.000116703	5.83516e-05	k__Bacteria;p__Firmicutes;c__Clostridia;o__Clostridiales;f__Lachnospiraceae
OTU_166	0.0162801	0.03062	k__Bacteria;p__Proteobacteria;c__Alphaproteobacteria;o__Rhodospirillales;f__Acetobacteraceae
OTU_167	0.00513494	0.0496864	k__Bacteria;p__Proteobacteria;c__Alphaproteobacteria;o__Rhodospirillales;f__Acetobacteraceae
OTU_168	2.91758e-05	0.000160467	k__Bacteria;p__Firmicutes;c__Clostridia;o__Clostridiales;f__Ruminococcaceae;g__Saccharofermentans
OTU_169	0.000466813	0.000175055	k__Bacteria;p__Proteobacteria;c__Betaproteobacteria;o__Burkholderiales;f__Comamonadaceae
OTU_170	0.000116703	0.000379285	k__Bacteria;p__Firmicutes;c__Clostridia;o__Clostridiales;f__Ruminococcaceae;g__Ruminiclostridium_9;s__
OTU_171	4.37637e-05	0.000102115	k__Bacteria;p__Tenericutes;c__Mollicutes;o__Mollicutes_RF9
OTU_172	0	0.000189643	k__Bacteria;p__Bacteroidetes;c__Bacteroidia;o__Bacteroidales;f__Bacteroidales_S24-7_group;g__;s__
OTU_173	1.45879e-05	0.000116703	k__Bacteria;p__Firmicutes;c__Clostridia;o__Clostridiales;f__Lachnospiraceae
OTU_174	0.000131291	0.000102115	k__Bacteria;p__Firmicutes;c__Clostridia;o__Clostridiales;f__Family_XIII;g__;s__
OTU_175	0.000160467	0	k__Bacteria;p__Proteobacteria;c__Alphaproteobacteria;o__Rhodospirillales;f__Acetobacteraceae
OTU_176	7.29395e-05	8.75274e-05	k__Bacteria;p__Firmicutes;c__Clostridia;o__Clostridiales;f__Lachnospiraceae;g__Tyzzerella;s__
OTU_177	0.000160467	0	k__Bacteria;p__Proteobacteria;c__Alphaproteobacteria;o__Rhodospirillales;f__Rhodospirillaceae
OTU_178	0	0.000145879	k__Bacteria;p__Bacteroidetes;c__Bacteroidia;o__Bacteroidales;f__Porphyromonadaceae;g__Proteiniphilum;s__
OTU_179	0	0.00027717	k__Bacteria;p__Bacteroidetes;c__Bacteroidia;o__Bacteroidales;f__Porphyromonadaceae;g__Proteiniphilum
OTU_180	1.45879e-05	0.000175055	k__Bacteria;p__Firmicutes;c__Erysipelotrichia;o__Erysipelotrichales;f__Erysipelotrichaceae
OTU_181	0.000131291	0	k__Bacteria;p__Proteobacteria
OTU_182	0	0.000175055	k__Bacteria;p__Bacteroidetes;c__Bacteroidia;o__Bacteroidales;f__Porphyromonadaceae;g__Parabacteroides
OTU_183	4.37637e-05	0.000116703	k__Bacteria;p__Firmicutes;c__Bacilli;o__Lactobacillales;f__Lactobacillaceae;g__Lactobacillus;s__Lactobacillus_gasseri
OTU_184	0.000102115	0.000247994	k__Bacteria;p__Atribacteria;c__unidentified_Atribacteria;o__unidentified_Atribacteria;f__unidentified_Atribacteria;g__Candidatus_Caldatribacterium;s__Atribacteria_bacterium_JGI_0000079-F20
OTU_185	8.75274e-05	0.000102115	k__Bacteria;p__Firmicutes;c__Clostridia;o__Clostridiales;f__Lachnospiraceae
OTU_186	7.29395e-05	0.000175055	k__Bacteria;p__Synergistetes;c__Synergistia;o__Synergistales;f__Synergistaceae
OTU_187	4.37637e-05	0.000102115	k__Bacteria;p__Firmicutes;c__Clostridia;o__Clostridiales;f__Lachnospiraceae
OTU_188	7.29395e-05	0.000175055	k__Bacteria;p__Firmicutes;c__Clostridia;o__Clostridiales;f__Peptococcaceae
OTU_189	4.37637e-05	0.00020423	k__Bacteria;p__Firmicutes;c__Clostridia;o__Clostridiales;f__Clostridiales_vadinBB60_group;g__;s__
OTU_190	0	0.000131291	k__Bacteria;p__Firmicutes;c__Clostridia;o__Clostridiales;f__Ruminococcaceae;g__;s__
OTU_191	1.45879e-05	0.000116703	k__Bacteria;p__Firmicutes;c__Clostridia;o__Clostridiales;f__Lachnospiraceae
OTU_192	0.000175055	0	k__Bacteria;p__Proteobacteria;c__Alphaproteobacteria
OTU_193	0.00027717	0	k__Bacteria;p__Proteobacteria;c__Alphaproteobacteria;o__Caulobacterales;f__Caulobacteraceae;g__Caulobacter;s__Caulobacter_sp.
OTU_194	0.000131291	0	k__Bacteria;p__Proteobacteria;c__Alphaproteobacteria;o__Rhizobiales;f__KF-JG30-B3;g__;s__
OTU_195	1.45879e-05	0.000102115	k__Bacteria;p__Firmicutes;c__Clostridia;o__Clostridiales;f__Family_XI;g__Tissierella;s__
OTU_196	7.29395e-05	0.000131291	k__Bacteria;p__Firmicutes;c__Clostridia;o__Clostridiales;f__Lachnospiraceae
OTU_197	0.000145879	0	k__Bacteria;p__Proteobacteria;c__Alphaproteobacteria;o__Rhodospirillales;f__Rhodospirillaceae
OTU_198	2.91758e-05	8.75274e-05	k__Bacteria;p__Spirochaetes;c__unidentified_Spirochaetes;o__Spirochaetales;f__Spirochaetaceae;g__unidentified_Spirochaetes;s__Spirochetales_bacterium_enrichment_culture_clone_D2CL_Bac_16S_Clone1
OTU_199	0.000145879	0	k__Bacteria;p__Proteobacteria;c__Alphaproteobacteria;o__Rhizobiales;f__Hyphomicrobiaceae;g__Pedomicrobium;s__Pedomicrobium_manganicum
OTU_200	1.45879e-05	0.000116703	k__Bacteria;p__Proteobacteria;c__Betaproteobacteria;o__Hydrogenophilales;f__Hydrogenophilaceae;g__Tepidiphilus;s__
OTU_201	0.000102115	0	k__Bacteria;p__Proteobacteria
OTU_202	0.000175055	0	k__Bacteria;p__Proteobacteria;c__Alphaproteobacteria;o__Rhizobiales;f__Hyphomicrobiaceae;g__Hyphomicrobium;s__
OTU_203	0.000131291	0	k__Bacteria;p__Proteobacteria;c__Alphaproteobacteria;o__Rhizobiales;f__unidentified_Rhizobiales;g__Bauldia;s__
OTU_204	0.000175055	0	k__Bacteria;p__Proteobacteria;c__Alphaproteobacteria
OTU_205	4.37637e-05	8.75274e-05	k__Bacteria;p__Proteobacteria;c__Alphaproteobacteria;o__Rhizobiales;f__Phyllobacteriaceae;g__Aquamicrobium
OTU_206	5.83516e-05	0.000218818	k__Bacteria;p__Firmicutes;c__Clostridia;o__Clostridiales;f__Lachnospiraceae;g__Lachnospiraceae_NK4A136_group;s__
OTU_207	4.37637e-05	7.29395e-05	k__Bacteria;p__Firmicutes;c__Clostridia;o__Clostridiales;f__Ruminococcaceae;g__Ruminiclostridium;s__
OTU_208	1.45879e-05	0.000102115	k__Bacteria;p__Bacteroidetes;c__Bacteroidia;o__Bacteroidales;f__Bacteroidales_S24-7_group;g__;s__
OTU_209	0.000116703	0	k__Bacteria;p__Proteobacteria;c__Alphaproteobacteria;o__Caulobacterales;f__Hyphomonadaceae;g__Woodsholea;s__
OTU_210	0.000102115	0	k__Bacteria;p__Armatimonadetes;c__;o__;f__;g__;s__
OTU_211	0.000116703	0	k__Bacteria;p__Proteobacteria;c__Alphaproteobacteria;o__Caulobacterales;f__Hyphomonadaceae;g__Woodsholea;s__
OTU_212	2.91758e-05	0.000102115	k__Bacteria;p__Firmicutes;c__Clostridia;o__Clostridiales;f__Lachnospiraceae
OTU_213	5.83516e-05	5.83516e-05	k__Bacteria;p__Firmicutes;c__Clostridia;o__Clostridiales;f__Lachnospiraceae
OTU_214	5.83516e-05	8.75274e-05	k__Bacteria;p__Cloacimonetes
OTU_215	1.45879e-05	0.000102115	k__Bacteria;p__TA06;c__;o__;f__;g__;s__
OTU_216	0.000175055	0	k__Bacteria;p__Proteobacteria;c__Deltaproteobacteria;o__GR-WP33-30;f__unidentified_GR-WP33-30;g__unidentified_GR-WP33-30;s__delta_proteobacterium_WX152
OTU_217	0	0.000102115	k__Bacteria;p__Firmicutes;c__Clostridia;o__Clostridiales;f__Eubacteriaceae;g__Anaerofustis;s__
OTU_218	0.000320934	0	k__Bacteria;p__Proteobacteria;c__Alphaproteobacteria;o__Sphingomonadales;f__Sphingomonadaceae;g__Sphingomonas;s__Sphingomonas_wittichii
OTU_219	0	8.75274e-05	k__Bacteria;p__Firmicutes;c__Clostridia;o__Clostridiales;f__Lachnospiraceae
OTU_220	7.29395e-05	0.000131291	k__Bacteria;p__Firmicutes;c__Clostridia;o__Clostridiales
OTU_221	1.45879e-05	0.000175055	k__Bacteria;p__Bacteroidetes;c__Bacteroidia;o__Bacteroidales;f__Rikenellaceae;g__Alistipes
OTU_222	4.37637e-05	4.37637e-05	k__Bacteria;p__Bacteroidetes;c__Bacteroidia;o__Bacteroidales;f__Rikenellaceae;g__Alistipes;s__
OTU_223	0	0.000116703	k__Bacteria;p__Bacteroidetes;c__Bacteroidia;o__Bacteroidales;f__Bacteroidales_S24-7_group;g__;s__
OTU_224	0.000189643	0	k__Bacteria;p__Proteobacteria;c__Gammaproteobacteria;o__Xanthomonadales;f__Solimonadaceae;g__Solimonas;s__
OTU_225	0.000131291	0	k__Bacteria;p__Proteobacteria;c__Alphaproteobacteria;o__Rhodospirillales;f__KCM-B-15;g__;s__
OTU_226	4.37637e-05	8.75274e-05	k__Bacteria;p__Chlorobi;c__Chlorobia;o__Chlorobiales;f__OPB56;g__;s__
OTU_227	0.000189643	0	k__Bacteria;p__Proteobacteria;c__Alphaproteobacteria;o__Rhizobiales;f__Xanthobacteraceae;g__Variibacter;s__
OTU_228	2.91758e-05	5.83516e-05	k__Bacteria;p__Firmicutes
OTU_229	4.37637e-05	7.29395e-05	k__Bacteria;p__Firmicutes;c__Clostridia;o__Clostridiales;f__Peptococcaceae;g__Desulfitibacter;s__
OTU_230	0	0.000102115	k__Bacteria;p__Bacteroidetes;c__Bacteroidia;o__Bacteroidales;f__Porphyromonadaceae;g__Macellibacteroides;s__
OTU_231	2.91758e-05	8.75274e-05	k__Bacteria;p__Proteobacteria;c__Epsilonproteobacteria;o__Campylobacterales;f__Helicobacteraceae;g__Wolinella;s__Wolinella_succinogenes
OTU_232	0	0.00020423	k__Bacteria;p__Bacteroidetes;c__Bacteroidia;o__Bacteroidales;f__Porphyromonadaceae;g__Proteiniphilum;s__
OTU_233	2.91758e-05	7.29395e-05	k__Bacteria;p__Firmicutes;c__Clostridia;o__Clostridiales;f__Ruminococcaceae;g__Ruminiclostridium_5;s__
OTU_234	4.37637e-05	4.37637e-05	k__Bacteria;p__Proteobacteria;c__Deltaproteobacteria;o__Desulfovibrionales;f__Desulfovibrionaceae;g__Desulfovibrio
OTU_235	5.83516e-05	4.37637e-05	k__Bacteria;p__Firmicutes;c__OPB54;o__;f__;g__;s__
OTU_236	5.83516e-05	0.000189643	k__Bacteria;p__Firmicutes;c__Clostridia;o__Clostridiales;f__Lachnospiraceae;g__Lachnospiraceae_NK4A136_group;s__Lachnospiraceae_bacterium_COE1
OTU_237	2.91758e-05	0.000116703	k__Bacteria;p__Firmicutes;c__Clostridia;o__Clostridiales;f__Lachnospiraceae;g__Blautia;s__Lachnospiraceae_bacterium_615
OTU_238	2.91758e-05	5.83516e-05	k__Bacteria;p__Synergistetes;c__Synergistia;o__Synergistales;f__Synergistaceae;g__Thermovirga;s__
OTU_239	0	0.000102115	k__Bacteria;p__Thermotogae;c__unidentified_Thermotogae;o__Thermotogales;f__Thermotogaceae;g__Mesotoga;s__
OTU_240	1.45879e-05	7.29395e-05	k__Bacteria;p__Chloroflexi;c__Anaerolineae;o__Anaerolineales;f__Anaerolineaceae;g__;s__
OTU_241	4.37637e-05	4.37637e-05	k__Bacteria;p__Firmicutes;c__Clostridia;o__Clostridiales;f__Lachnospiraceae
OTU_242	1.45879e-05	0.000102115	k__Bacteria;p__Tenericutes;c__Mollicutes;o__Mollicutes_RF9;f__;g__;s__
OTU_243	0	0.000102115	k__Bacteria;p__Firmicutes;c__Clostridia;o__Clostridiales;f__Lachnospiraceae
OTU_244	4.37637e-05	0.000145879	k__Bacteria;p__Firmicutes;c__Clostridia;o__Clostridiales;f__unidentified_Clostridiales;g__Proteiniborus
OTU_245	0	7.29395e-05	k__Bacteria;p__Bacteroidetes;c__Bacteroidia;o__Bacteroidales;f__Bacteroidales_S24-7_group;g__;s__
OTU_246	1.45879e-05	7.29395e-05	k__Bacteria;p__Proteobacteria;c__Gammaproteobacteria;o__Xanthomonadales;f__Xanthomonadaceae;g__Stenotrophomonas;s__Stenotrophomonas_acidaminiphila
OTU_247	0.000102115	0	k__Bacteria;p__Proteobacteria;c__Alphaproteobacteria;o__Rhodospirillales
OTU_248	8.75274e-05	0.000116703	k__Bacteria;p__Atribacteria;c__unidentified_Atribacteria;o__unidentified_Atribacteria;f__unidentified_Atribacteria;g__unidentified_Atribacteria;s__Atribacteria_bacterium_JGI_0000059-I14
OTU_249	0.000131291	0	k__Bacteria;p__Proteobacteria;c__Alphaproteobacteria;o__Rhizobiales;f__Xanthobacteraceae;g__Labrys;s__
OTU_250	0	0.000102115	k__Bacteria;p__Bacteroidetes;c__Bacteroidia;o__Bacteroidales;f__Prevotellaceae;g__Prevotellaceae_UCG-001;s__
OTU_251	5.83516e-05	0.000350109	k__Bacteria;p__Firmicutes;c__Clostridia;o__Clostridiales;f__Lachnospiraceae
OTU_252	0	8.75274e-05	k__Bacteria;p__Bacteroidetes;c__Bacteroidia;o__Bacteroidales;f__Bacteroidales_S24-7_group;g__;s__
OTU_253	7.29395e-05	0	k__Bacteria;p__Proteobacteria;c__Betaproteobacteria;o__Neisseriales;f__Neisseriaceae;g__;s__
OTU_254	4.37637e-05	7.29395e-05	k__Bacteria;p__Proteobacteria;c__Deltaproteobacteria;o__Bdellovibrionales;f__Bacteriovoracaceae;g__;s__
OTU_255	5.83516e-05	4.37637e-05	k__Bacteria
OTU_256	0.000102115	0	k__Bacteria;p__Proteobacteria;c__Alphaproteobacteria;o__Rhizobiales;f__MNG7;g__;s__
OTU_257	5.83516e-05	2.91758e-05	k__Bacteria;p__Bacteroidetes;c__SB-5;o__;f__;g__;s__
OTU_258	0	0.000102115	k__Bacteria
OTU_259	5.83516e-05	0.00027717	k__Bacteria;p__Firmicutes;c__Clostridia;o__Clostridiales;f__Ruminococcaceae;g__Ruminococcaceae_UCG-014;s__
OTU_260	0	0.000102115	k__Bacteria;p__Bacteroidetes;c__Bacteroidia;o__Bacteroidales;f__Rikenellaceae;g__Alistipes;s__
OTU_261	7.29395e-05	2.91758e-05	k__Bacteria;p__Proteobacteria;c__Deltaproteobacteria;o__Syntrophobacterales;f__Syntrophaceae;g__Syntrophus;s__
OTU_262	5.83516e-05	8.75274e-05	k__Bacteria;p__Firmicutes;c__Clostridia;o__Clostridiales
OTU_263	5.83516e-05	0.000160467	k__Bacteria;p__Firmicutes;c__Clostridia;o__Clostridiales;f__Ruminococcaceae;g__unidentified_Ruminococcaceae;s__[Clostridium]_leptum
OTU_264	2.91758e-05	7.29395e-05	k__Bacteria;p__Chloroflexi;c__Anaerolineae;o__Anaerolineales;f__Anaerolineaceae;g__Levilinea;s__
OTU_265	0	8.75274e-05	k__Bacteria;p__Bacteroidetes;c__Bacteroidia;o__Bacteroidales;f__Prevotellaceae
OTU_266	8.75274e-05	0	k__Bacteria;p__Proteobacteria;c__Alphaproteobacteria;o__Rhodospirillales;f__unidentified_Rhodospirillales;g__Reyranella;s__
OTU_267	4.37637e-05	4.37637e-05	k__Bacteria;p__Firmicutes;c__Clostridia;o__Clostridiales;f__Ruminococcaceae;g__Oscillibacter
OTU_268	0.000102115	0	k__Bacteria;p__Proteobacteria;c__Alphaproteobacteria;o__Rhodospirillales;f__unidentified_Rhodospirillales;g__Reyranella;s__
OTU_269	0	8.75274e-05	k__Bacteria;p__Firmicutes;c__Clostridia;o__Clostridiales;f__Clostridiales_vadinBB60_group;g__;s__
OTU_270	8.75274e-05	0	k__Bacteria;p__Armatimonadetes;c__;o__;f__;g__;s__
OTU_271	5.83516e-05	7.29395e-05	k__Bacteria;p__Actinobacteria
OTU_272	1.45879e-05	0.000116703	k__Bacteria;p__Firmicutes;c__Clostridia;o__Clostridiales;f__Lachnospiraceae;g__Coprococcus_1;s__
OTU_273	1.45879e-05	5.83516e-05	k__Bacteria;p__Proteobacteria;c__Betaproteobacteria;o__Burkholderiales;f__Burkholderiaceae;g__Pandoraea;s__Pandoraea_pnomenusa
OTU_274	8.75274e-05	0.000160467	k__Bacteria;p__Firmicutes;c__Clostridia;o__Clostridiales;f__Lachnospiraceae;g__Lachnospiraceae_NK4A136_group
OTU_275	1.45879e-05	7.29395e-05	k__Bacteria;p__Actinobacteria;c__unidentified_Actinobacteria;o__Bifidobacteriales;f__Bifidobacteriaceae;g__Bifidobacterium
OTU_276	0.000145879	0	k__Bacteria;p__Proteobacteria;c__Alphaproteobacteria;o__Rhodospirillales;f__Rhodospirillaceae;g__;s__
OTU_277	0.0130853	0.00027717	k__Bacteria;p__Proteobacteria;c__Alphaproteobacteria;o__Rickettsiales;f__Mitochondria;g__unidentified_Mitochondria
OTU_278	4.37637e-05	4.37637e-05	k__Bacteria;p__Chloroflexi;c__Anaerolineae;o__Anaerolineales;f__Anaerolineaceae;g__Leptolinea;s__
OTU_279	2.91758e-05	8.75274e-05	k__Bacteria;p__Bacteroidetes;c__Bacteroidia;o__Bacteroidales;f__Bacteroidales_S24-7_group;g__;s__
OTU_280	2.91758e-05	2.91758e-05	k__Bacteria;p__Chloroflexi;c__Anaerolineae;o__Anaerolineales;f__Anaerolineaceae;g__;s__
OTU_281	0	7.29395e-05	k__Bacteria;p__Firmicutes
OTU_282	0	4.37637e-05	k__Bacteria;p__Bacteroidetes;c__Bacteroidia;o__Bacteroidales;f__Rikenellaceae;g__Alistipes;s__
OTU_283	2.91758e-05	4.37637e-05	k__Bacteria
OTU_284	0.000145879	0	k__Bacteria;p__Proteobacteria;c__Alphaproteobacteria;o__Rhodospirillales;f__Rhodospirillaceae;g__Azospirillum
OTU_285	4.37637e-05	7.29395e-05	k__Bacteria;p__Firmicutes;c__Clostridia;o__Clostridiales;f__Family_XIII;g__Anaerovorax;s__Firmicutes_bacterium_LC_13R
OTU_286	1.45879e-05	0.000102115	k__Bacteria;p__Proteobacteria;c__Epsilonproteobacteria;o__Campylobacterales;f__Helicobacteraceae;g__Sulfurimonas
OTU_287	0.000102115	0.00027717	k__Bacteria;p__Firmicutes;c__Clostridia;o__Clostridiales;f__Lachnospiraceae;g__Lachnospiraceae_NK4A136_group
OTU_288	0.000145879	0	k__Bacteria;p__Planctomycetes;c__Phycisphaerae;o__Phycisphaerales;f__Phycisphaeraceae
OTU_289	0.000102115	0	k__Bacteria;p__Proteobacteria;c__Alphaproteobacteria;o__Rhodospirillales;f__Rhodospirillaceae
OTU_290	0.000116703	4.37637e-05	k__Bacteria;p__Proteobacteria;c__Alphaproteobacteria;o__Rhizobiales;f__Bradyrhizobiaceae;g__Bosea
OTU_291	2.91758e-05	0.000102115	k__Bacteria;p__Firmicutes;c__Clostridia;o__Clostridiales;f__Lachnospiraceae
OTU_292	1.45879e-05	7.29395e-05	k__Bacteria;p__Proteobacteria;c__Deltaproteobacteria;o__Desulfovibrionales;f__Desulfovibrionaceae;g__Desulfovibrio;s__Desulfovibrio_gigas
OTU_293	0.000116703	0	k__Bacteria;p__Proteobacteria;c__Gammaproteobacteria;o__Xanthomonadales;f__unidentified_Xanthomonadales;g__Acidibacter
OTU_294	1.45879e-05	4.37637e-05	k__Bacteria;p__Spirochaetes;c__unidentified_Spirochaetes;o__Spirochaetales;f__Spirochaetaceae;g__;s__
OTU_295	0	0.000102115	k__Bacteria;p__Firmicutes;c__Clostridia;o__Clostridiales;f__Ruminococcaceae;g__Oscillibacter;s__
OTU_296	0	0.000131291	k__Bacteria;p__Firmicutes;c__Clostridia;o__Clostridiales;f__Lachnospiraceae
OTU_297	4.37637e-05	4.37637e-05	k__Bacteria;p__Actinobacteria;c__OPB41;o__;f__;g__;s__
OTU_298	5.83516e-05	2.91758e-05	k__Bacteria;p__Proteobacteria;c__Deltaproteobacteria;o__Syntrophobacterales;f__Syntrophaceae;g__Syntrophus
OTU_299	2.91758e-05	4.37637e-05	k__Bacteria;p__Firmicutes;c__Clostridia;o__Clostridiales;f__Lachnospiraceae
OTU_300	2.91758e-05	4.37637e-05	k__Bacteria;p__Deferribacteres;c__unidentified_Deferribacteres;o__unidentified_Deferribacteres;f__unidentified_Deferribacteres;g__Caldithrix;s__
OTU_301	7.29395e-05	1.45879e-05	k__Bacteria;p__Proteobacteria;c__Gammaproteobacteria;o__Enterobacteriales;f__Enterobacteriaceae;g__Providencia;s__Providencia_rettgeri
OTU_302	7.29395e-05	7.29395e-05	k__Bacteria;p__Firmicutes;c__Clostridia;o__Clostridiales;f__Gracilibacteraceae
OTU_303	1.45879e-05	7.29395e-05	k__Bacteria;p__Firmicutes;c__Clostridia;o__Clostridiales;f__Ruminococcaceae
OTU_304	0.000145879	0	k__Bacteria;p__Proteobacteria;c__Alphaproteobacteria;o__Rhizobiales;f__Rhizobiaceae
OTU_305	8.75274e-05	0	k__Bacteria;p__Proteobacteria;c__Alphaproteobacteria;o__Rhodospirillales;f__Acetobacteraceae;g__Roseomonas
OTU_306	8.75274e-05	0	k__Bacteria;p__Proteobacteria;c__Alphaproteobacteria;o__Rhodospirillales;f__Rhodospirillaceae;g__Inquilinus;s__
OTU_307	5.83516e-05	0	k__Bacteria;p__Proteobacteria;c__Alphaproteobacteria
OTU_308	5.83516e-05	0	k__Bacteria;p__Bacteroidetes;c__Sphingobacteriia;o__Sphingobacteriales;f__Chitinophagaceae
OTU_309	5.83516e-05	4.37637e-05	k__Bacteria;p__Armatimonadetes;c__;o__;f__;g__;s__
OTU_310	8.75274e-05	0	k__Bacteria;p__Proteobacteria;c__Betaproteobacteria;o__Nitrosomonadales;f__Nitrosomonadaceae
OTU_311	4.37637e-05	8.75274e-05	k__Bacteria;p__Firmicutes;c__Clostridia;o__Clostridiales;f__Peptococcaceae
OTU_312	1.45879e-05	4.37637e-05	k__Bacteria;p__Synergistetes;c__Synergistia;o__Synergistales;f__Synergistaceae;g__Aminobacterium;s__
OTU_313	0	0.000102115	k__Bacteria;p__Firmicutes;c__Clostridia;o__Clostridiales;f__Peptostreptococcaceae;g__Proteocatella;s__
OTU_314	0	7.29395e-05	k__Bacteria;p__Spirochaetes;c__unidentified_Spirochaetes;o__Spirochaetales;f__Spirochaetaceae;g__;s__
OTU_315	4.37637e-05	2.91758e-05	k__Bacteria
OTU_316	2.91758e-05	4.37637e-05	k__Bacteria;p__Firmicutes;c__Clostridia;o__Clostridiales;f__Peptococcaceae;g__unidentified_Peptococcaceae;s__Desulfonosporus_sp._AAN04
OTU_317	1.45879e-05	4.37637e-05	k__Bacteria;p__Firmicutes;c__Clostridia;o__Clostridiales;f__Family_XI
OTU_318	0	4.37637e-05	k__Bacteria;p__Chloroflexi
OTU_319	7.29395e-05	0.000131291	k__Bacteria;p__Atribacteria;c__;o__;f__;g__;s__
OTU_320	1.45879e-05	4.37637e-05	k__Bacteria;p__Firmicutes;c__Clostridia;o__Clostridiales;f__Christensenellaceae;g__;s__
OTU_321	7.29395e-05	7.29395e-05	k__Bacteria;p__Actinobacteria;c__Thermoleophilia;o__Gaiellales;f__;g__;s__
OTU_322	5.83516e-05	7.29395e-05	k__Bacteria;p__Tenericutes;c__Mollicutes;o__Mollicutes_RF9;f__;g__;s__
OTU_323	2.91758e-05	2.91758e-05	k__Bacteria;p__Firmicutes;c__Clostridia;o__Clostridiales;f__Ruminococcaceae;g__Candidatus_Soleaferrea;s__
OTU_324	7.29395e-05	0	k__Bacteria;p__Proteobacteria;c__Alphaproteobacteria;o__Rhodospirillales;f__Acetobacteraceae
OTU_325	0.000189643	0.000291758	k__Bacteria
OTU_326	0	4.37637e-05	k__Bacteria;p__Firmicutes;c__Clostridia;o__Clostridiales;f__Ruminococcaceae;g__Anaerotruncus;s__
OTU_327	5.83516e-05	7.29395e-05	k__Bacteria;p__Firmicutes;c__Clostridia;o__Clostridiales;f__Lachnospiraceae
OTU_328	0	5.83516e-05	k__Bacteria;p__Bacteroidetes;c__Bacteroidia;o__Bacteroidales;f__Rikenellaceae;g__Rikenellaceae_RC9_gut_group
OTU_329	0	4.37637e-05	k__Bacteria;p__Firmicutes;c__Clostridia;o__Clostridiales;f__Lachnospiraceae
OTU_330	0	4.37637e-05	k__Bacteria;p__Tenericutes;c__Mollicutes;o__Anaeroplasmatales;f__Anaeroplasmataceae;g__Anaeroplasma;s__
OTU_331	2.91758e-05	2.91758e-05	k__Bacteria;p__Proteobacteria;c__Epsilonproteobacteria;o__Campylobacterales;f__Campylobacteraceae;g__Arcobacter
OTU_332	0	5.83516e-05	k__Bacteria;p__Firmicutes;c__Clostridia;o__Clostridiales;f__Lachnospiraceae
OTU_333	0	0.000116703	k__Bacteria;p__Firmicutes;c__Clostridia;o__Clostridiales;f__Lachnospiraceae;g__Lachnospiraceae_UCG-001;s__
OTU_334	0	8.75274e-05	k__Bacteria;p__Firmicutes;c__Bacilli;o__Bacillales
OTU_335	7.29395e-05	0	k__Bacteria;p__Proteobacteria;c__Alphaproteobacteria;o__Caulobacterales;f__Caulobacteraceae
OTU_336	2.91758e-05	2.91758e-05	k__Bacteria;p__Firmicutes;c__Clostridia;o__Clostridiales;f__Lachnospiraceae
OTU_337	4.37637e-05	4.37637e-05	k__Bacteria;p__Cloacimonetes;c__unidentified_Cloacimonetes;o__unidentified_Cloacimonetes;f__unidentified_Cloacimonetes;g__Candidatus_Cloacamonas;s__
OTU_338	0	4.37637e-05	k__Bacteria;p__Firmicutes;c__Negativicutes;o__Selenomonadales;f__;g__;s__
OTU_339	0	7.29395e-05	k__Bacteria;p__Bacteroidetes;c__Bacteroidia;o__Bacteroidales;f__Rikenellaceae;g__Alistipes;s__
OTU_340	5.83516e-05	0	k__Bacteria;p__Proteobacteria;c__Alphaproteobacteria;o__Rhodospirillales
OTU_341	0.000175055	0	k__Bacteria;p__Proteobacteria;c__Alphaproteobacteria;o__Rhizobiales;f__Phyllobacteriaceae;g__Mesorhizobium
OTU_342	2.91758e-05	2.91758e-05	k__Bacteria;p__Firmicutes;c__Clostridia;o__Clostridiales;f__Lachnospiraceae
OTU_343	7.29395e-05	0	k__Bacteria;p__Acidobacteria;c__unidentified_Acidobacteria;o__Subgroup_3;f__unidentified_Acidobacteria;g__Candidatus_Solibacter;s__
OTU_344	2.91758e-05	5.83516e-05	k__Bacteria;p__Chloroflexi;c__Anaerolineae;o__Anaerolineales;f__Anaerolineaceae;g__Pelolinea;s__
OTU_345	7.29395e-05	0.000160467	k__Bacteria;p__Proteobacteria;c__Betaproteobacteria;o__Burkholderiales;f__Alcaligenaceae
OTU_346	4.37637e-05	1.45879e-05	k__Bacteria;p__Firmicutes;c__Clostridia;o__Clostridiales;f__Christensenellaceae;g__Christensenellaceae_R-7_group;s__
OTU_347	4.37637e-05	4.37637e-05	k__Bacteria;p__Firmicutes;c__Erysipelotrichia;o__Erysipelotrichales;f__Erysipelotrichaceae;g__Allobaculum;s__
OTU_348	8.75274e-05	0	k__Bacteria;p__Proteobacteria;c__Alphaproteobacteria;o__Rhizobiales;f__Hyphomicrobiaceae;g__Rhodomicrobium;s__
OTU_349	7.29395e-05	0	k__Bacteria;p__Proteobacteria
OTU_350	2.91758e-05	7.29395e-05	k__Bacteria;p__Firmicutes;c__Clostridia;o__Clostridiales;f__Christensenellaceae;g__Christensenellaceae_R-7_group;s__Clostridium_sp._enrichment_culture_clone_VanCtr97
OTU_351	1.45879e-05	8.75274e-05	k__Bacteria;p__Firmicutes;c__Clostridia;o__Thermoanaerobacterales;f__Family_III;g__Tepidanaerobacter;s__
OTU_352	0	7.29395e-05	k__Bacteria;p__Firmicutes;c__Clostridia;o__Clostridiales;f__Lachnospiraceae
OTU_353	4.37637e-05	8.75274e-05	k__Bacteria;p__Firmicutes;c__Clostridia;o__Clostridiales;f__Ruminococcaceae;g__Ruminiclostridium_9
OTU_354	5.83516e-05	0	k__Bacteria;p__Proteobacteria;c__Alphaproteobacteria;o__Rhodospirillales;f__Rhodospirillaceae;g__;s__
OTU_355	4.37637e-05	2.91758e-05	k__Bacteria;p__Firmicutes;c__Clostridia;o__Clostridiales;f__Lachnospiraceae
OTU_356	2.91758e-05	2.91758e-05	k__Bacteria;p__Tenericutes;c__Mollicutes;o__Mollicutes_RF9
OTU_357	0.000116703	0	k__Bacteria;p__Proteobacteria;c__Alphaproteobacteria;o__Rhizobiales;f__Rhizobiaceae;g__Kaistia
OTU_358	5.83516e-05	8.75274e-05	k__Bacteria;p__Proteobacteria;c__Alphaproteobacteria;o__Rhodobacterales;f__Rhodobacteraceae;g__Pannonibacter;s__Pannonibacter_phragmitetus
OTU_359	5.83516e-05	0	k__Bacteria;p__Bacteroidetes;c__Sphingobacteriia;o__Sphingobacteriales;f__Chitinophagaceae;g__Sediminibacterium;s__
OTU_360	0	4.37637e-05	k__Bacteria;p__Firmicutes;c__Clostridia;o__Clostridiales;f__Ruminococcaceae;g__Fastidiosipila;s__
OTU_361	2.91758e-05	0	k__Bacteria;p__Planctomycetes;c__Phycisphaerae;o__Phycisphaerales;f__Phycisphaeraceae;g__SM1A02;s__
OTU_362	0	4.37637e-05	k__Bacteria;p__Firmicutes;c__Clostridia;o__Clostridiales;f__Ruminococcaceae;g__Ruminococcaceae_UCG-014
OTU_363	2.91758e-05	0	k__Bacteria;p__Proteobacteria;c__Alphaproteobacteria;o__Sphingomonadales
OTU_364	0	4.37637e-05	k__Bacteria;p__Bacteroidetes;c__Bacteroidia;o__Bacteroidales;f__PL-11B8_wastewater-sludge_group;g__;s__
OTU_365	0.000102115	1.45879e-05	k__Bacteria;p__Proteobacteria;c__Alphaproteobacteria;o__Rhodobacterales;f__Rhodobacteraceae
OTU_366	1.45879e-05	4.37637e-05	k__Bacteria;p__Firmicutes;c__Clostridia;o__Clostridiales;f__Lachnospiraceae;g__Roseburia
OTU_367	5.83516e-05	0	k__Bacteria;p__Proteobacteria;c__Alphaproteobacteria;o__Rhodospirillales;f__Acetobacteraceae
OTU_368	4.37637e-05	0	k__Bacteria;p__Proteobacteria;c__Alphaproteobacteria;o__Rhizobiales;f__Hyphomicrobiaceae;g__Pedomicrobium;s__
OTU_369	1.45879e-05	2.91758e-05	k__Bacteria;p__Firmicutes;c__Clostridia;o__Clostridiales;f__Peptostreptococcaceae;g__Intestinibacter;s__Clostridium_sp._6-69
OTU_370	2.91758e-05	2.91758e-05	k__Bacteria;p__Synergistetes;c__Synergistia;o__Synergistales;f__Synergistaceae;g__Lactivibrio;s__
OTU_371	1.45879e-05	7.29395e-05	k__Bacteria;p__Firmicutes;c__Clostridia;o__Clostridiales;f__Lachnospiraceae;g__Coprococcus_1;s__
OTU_372	4.37637e-05	1.45879e-05	k__Bacteria;p__Firmicutes;c__Bacilli;o__Bacillales;f__Alicyclobacillaceae;g__Tumebacillus;s__Tumebacillus_permanentifrigoris
OTU_373	0	2.91758e-05	k__Bacteria;p__Firmicutes;c__Clostridia;o__Clostridiales
OTU_374	4.37637e-05	1.45879e-05	k__Archaea;p__Euryarchaeota;c__Methanobacteria;o__Methanobacteriales;f__Methanobacteriaceae;g__Methanobacterium;s__Methanobacterium_beijingense
OTU_375	1.45879e-05	0	k__Bacteria;p__Firmicutes;c__Clostridia;o__Clostridiales;f__Ruminococcaceae;g__Ruminiclostridium_5;s__
OTU_376	5.83516e-05	0	k__Bacteria;p__Proteobacteria;c__Alphaproteobacteria;o__Sphingomonadales;f__Sphingomonadaceae;g__Sphingopyxis
OTU_377	2.91758e-05	4.37637e-05	k__Bacteria;p__Proteobacteria;c__Deltaproteobacteria;o__Syntrophobacterales;f__Syntrophaceae;g__Syntrophus;s__
OTU_378	4.37637e-05	0	k__Bacteria;p__Proteobacteria;c__Alphaproteobacteria;o__Rhodospirillales;f__Rhodospirillaceae
OTU_379	0	4.37637e-05	k__Bacteria;p__Firmicutes;c__Clostridia;o__Clostridiales;f__Clostridiaceae_1;g__unidentified_Clostridiaceae_1
OTU_380	0	7.29395e-05	k__Bacteria
OTU_381	4.37637e-05	0	k__Bacteria;p__Firmicutes;c__Clostridia;o__Clostridiales;f__Lachnospiraceae
OTU_382	1.45879e-05	1.45879e-05	k__Bacteria;p__Cyanobacteria;c__Melainabacteria;o__Gastranaerophilales;f__unidentified_Gastranaerophilales;g__unidentified_Gastranaerophilales;s__Acinetobacter_sp._CAG:196
OTU_383	1.45879e-05	4.37637e-05	k__Archaea;p__Euryarchaeota;c__Methanomicrobia;o__Methanosarcinales;f__Methanosaetaceae;g__Methanosaeta;s__Methanosaeta_harundinacea
OTU_384	0	4.37637e-05	k__Bacteria;p__Firmicutes;c__Clostridia;o__Clostridiales;f__Christensenellaceae;g__;s__
OTU_385	2.91758e-05	2.91758e-05	k__Bacteria;p__Firmicutes;c__Clostridia;o__Clostridiales;f__Eubacteriaceae;g__Anaerofustis;s__
OTU_386	0	5.83516e-05	k__Bacteria;p__Chloroflexi;c__Anaerolineae;o__Anaerolineales;f__Anaerolineaceae;g__unidentified_Anaerolineaceae;s__toluene-degrading_methanogenic_consortium_bacterium
OTU_387	0	7.29395e-05	k__Bacteria;p__Chloroflexi;c__Anaerolineae;o__Anaerolineales;f__Anaerolineaceae
OTU_388	2.91758e-05	0	k__Bacteria;p__Proteobacteria;c__Gammaproteobacteria;o__Xanthomonadales;f__Xanthomonadaceae;g__Lysobacter;s__Lysobacter_brunescens
OTU_389	5.83516e-05	0	k__Bacteria;p__Proteobacteria;c__Alphaproteobacteria;o__Rhodospirillales;f__MNC12;g__;s__
OTU_390	5.83516e-05	8.75274e-05	k__Bacteria;p__Firmicutes;c__Clostridia;o__Clostridiales;f__Lachnospiraceae;g__Lachnoclostridium;s__Dorea_sp._5-2
OTU_391	1.45879e-05	2.91758e-05	k__Bacteria;p__Firmicutes;c__Clostridia;o__Clostridiales;f__Ruminococcaceae
OTU_392	1.45879e-05	7.29395e-05	k__Bacteria;p__Firmicutes;c__Clostridia;o__Clostridiales;f__Family_XI
OTU_393	0	2.91758e-05	k__Bacteria;p__Firmicutes;c__Clostridia;o__Clostridiales;f__Ruminococcaceae
OTU_394	1.45879e-05	1.45879e-05	k__Bacteria;p__Aminicenantes;c__;o__;f__;g__;s__
OTU_395	1.45879e-05	4.37637e-05	k__Bacteria;p__Bacteroidetes;c__Bacteroidia;o__Bacteroidales;f__Bacteroidales_S24-7_group;g__;s__
OTU_396	4.37637e-05	8.75274e-05	k__Bacteria;p__Firmicutes;c__Clostridia;o__Clostridiales;f__Clostridiaceae_1;g__Caloramator
OTU_397	0	4.37637e-05	k__Bacteria;p__Bacteroidetes;c__Bacteroidia;o__Bacteroidales;f__Bacteroidales_S24-7_group;g__;s__
OTU_398	0	4.37637e-05	k__Bacteria;p__Bacteroidetes;c__Bacteroidia;o__Bacteroidales;f__Bacteroidales_S24-7_group;g__;s__
OTU_399	7.29395e-05	0	k__Bacteria;p__Proteobacteria;c__Gammaproteobacteria;o__Xanthomonadales;f__Xanthomonadaceae;g__Metallibacterium;s__
OTU_400	2.91758e-05	2.91758e-05	k__Bacteria;p__Firmicutes;c__Clostridia;o__Clostridiales;f__Christensenellaceae;g__;s__
OTU_401	2.91758e-05	2.91758e-05	k__Bacteria;p__Firmicutes;c__Clostridia;o__Clostridiales;f__Ruminococcaceae;g__Ruminococcaceae_UCG-013;s__
OTU_402	0	5.83516e-05	k__Bacteria;p__Chloroflexi;c__Anaerolineae;o__Anaerolineales;f__Anaerolineaceae
OTU_403	4.37637e-05	0	k__Bacteria;p__Cyanobacteria;c__Melainabacteria;o__Obscuribacterales;f__;g__;s__
OTU_404	0	8.75274e-05	k__Bacteria;p__Bacteroidetes;c__Bacteroidia;o__Bacteroidales;f__Rikenellaceae;g__vadinBC27_wastewater-sludge_group
OTU_405	2.91758e-05	0	k__Bacteria;p__Proteobacteria;c__Deltaproteobacteria;o__Desulfovibrionales;f__Desulfovibrionaceae;g__Desulfovibrio;s__Desulfovibrio_sp._L7
OTU_406	0	7.29395e-05	k__Bacteria;p__Proteobacteria;c__Deltaproteobacteria;o__Desulfuromonadales;f__BVA18;g__;s__
OTU_407	0.000116703	0	k__Bacteria;p__Proteobacteria;c__Alphaproteobacteria;o__Sphingomonadales;f__Sphingomonadaceae
OTU_408	0	4.37637e-05	k__Bacteria;p__Proteobacteria;c__Gammaproteobacteria;o__Oceanospirillales;f__Halomonadaceae;g__Halomonas
OTU_409	0	2.91758e-05	k__Bacteria;p__Proteobacteria;c__Alphaproteobacteria;o__Caulobacterales;f__Caulobacteraceae;g__Brevundimonas;s__Brevundimonas_vesicularis
OTU_410	0.000102115	0	k__Bacteria;p__Proteobacteria;c__Alphaproteobacteria;o__Caulobacterales;f__Hyphomonadaceae;g__Woodsholea;s__
OTU_411	0	2.91758e-05	k__Bacteria;p__Firmicutes;c__Clostridia;o__Clostridiales
OTU_412	1.45879e-05	4.37637e-05	k__Bacteria;p__Bacteroidetes;c__Bacteroidia;o__Bacteroidales;f__Rs-E47_termite_group;g__;s__
OTU_413	2.91758e-05	7.29395e-05	k__Bacteria;p__Firmicutes;c__Clostridia;o__Clostridiales;f__Lachnospiraceae
OTU_414	2.91758e-05	1.45879e-05	k__Bacteria;p__Proteobacteria;c__Alphaproteobacteria;o__Rhodospirillales;f__Rhodospirillaceae;g__Thalassospira;s__
OTU_415	1.45879e-05	8.75274e-05	k__Bacteria;p__Firmicutes;c__unidentified_Firmicutes;o__Clostridiales;f__Lachnospiraceae;g__;s__
OTU_416	4.37637e-05	0	k__Bacteria;p__Proteobacteria;c__Gammaproteobacteria;o__Pseudomonadales;f__Pseudomonadaceae;g__Pseudomonas;s__Pseudomonas_citronellolis
OTU_417	0	4.37637e-05	k__Bacteria;p__Spirochaetes;c__unidentified_Spirochaetes;o__Spirochaetales;f__Spirochaetaceae;g__Sphaerochaeta;s__
OTU_418	2.91758e-05	2.91758e-05	k__Bacteria;p__Bacteroidetes;c__Bacteroidia;o__Bacteroidales;f__Porphyromonadaceae;g__Odoribacter;s__
OTU_419	5.83516e-05	0	k__Bacteria;p__Proteobacteria;c__Alphaproteobacteria;o__Rhodospirillales;f__JG37-AG-20;g__;s__
OTU_420	8.75274e-05	0	k__Bacteria;p__Proteobacteria;c__Alphaproteobacteria;o__Rhizobiales;f__unidentified_Rhizobiales;g__Rhizomicrobium;s__
OTU_421	2.91758e-05	2.91758e-05	k__Bacteria;p__Armatimonadetes;c__;o__;f__;g__;s__
OTU_422	4.37637e-05	0	k__Bacteria;p__Proteobacteria;c__Alphaproteobacteria;o__Rhizobiales
OTU_423	0	5.83516e-05	k__Bacteria;p__Firmicutes;c__Clostridia;o__Clostridiales;f__Lachnospiraceae;g__Lachnospiraceae_UCG-005;s__
OTU_424	0	8.75274e-05	k__Bacteria;p__Chloroflexi;c__Anaerolineae;o__Anaerolineales;f__Anaerolineaceae;g__;s__
OTU_425	4.37637e-05	1.45879e-05	k__Bacteria;p__Firmicutes;c__Clostridia;o__Clostridiales;f__Lachnospiraceae
OTU_426	0	2.91758e-05	k__Bacteria;p__Bacteroidetes;c__Bacteroidia;o__Bacteroidales;f__Rikenellaceae;g__Alistipes;s__
OTU_427	1.45879e-05	8.75274e-05	k__Bacteria;p__Tenericutes;c__Mollicutes;o__Mollicutes_RF9;f__;g__;s__
OTU_428	7.29395e-05	0	k__Bacteria;p__Proteobacteria;c__Alphaproteobacteria;o__Rhodospirillales;f__Acetobacteraceae
OTU_429	2.91758e-05	4.37637e-05	k__Bacteria;p__Firmicutes;c__Clostridia;o__Clostridiales;f__Ruminococcaceae
OTU_430	2.91758e-05	2.91758e-05	k__Bacteria;p__Proteobacteria;c__Gammaproteobacteria;o__Xanthomonadales;f__Xanthomonadaceae;g__Lysobacter
OTU_431	2.91758e-05	0	k__Bacteria;p__Verrucomicrobia;c__OPB35_soil_group;o__;f__;g__;s__
OTU_432	2.91758e-05	2.91758e-05	k__Bacteria;p__Firmicutes;c__Clostridia;o__Clostridiales;f__Lachnospiraceae;g__Tyzzerella_3;s__
OTU_433	1.45879e-05	0	k__Bacteria;p__Firmicutes;c__Clostridia;o__Clostridiales;f__Clostridiales_vadinBB60_group;g__;s__
OTU_434	5.83516e-05	0	k__Bacteria;p__Bacteroidetes;c__Sphingobacteriia;o__Sphingobacteriales;f__Chitinophagaceae;g__;s__
OTU_435	2.91758e-05	1.45879e-05	k__Bacteria;p__Proteobacteria;c__Deltaproteobacteria;o__Desulfarculales;f__Desulfarculaceae;g__Desulfarculus;s__
OTU_436	2.91758e-05	1.45879e-05	k__Bacteria;p__Planctomycetes;c__Phycisphaerae;o__KCLunmb-38-53;f__;g__;s__
OTU_437	2.91758e-05	2.91758e-05	k__Bacteria;p__Firmicutes;c__Clostridia;o__Clostridiales
OTU_438	4.37637e-05	0	k__Bacteria;p__Proteobacteria;c__Betaproteobacteria;o__Nitrosomonadales;f__Nitrosomonadaceae;g__;s__
OTU_439	0.000102115	0	k__Bacteria;p__Proteobacteria;c__Alphaproteobacteria;o__Caulobacterales;f__Caulobacteraceae;g__Phenylobacterium;s__
OTU_440	8.75274e-05	0	k__Bacteria;p__Proteobacteria;c__Alphaproteobacteria;o__Rhizobiales;f__A0839;g__;s__
OTU_441	2.91758e-05	0	k__Bacteria;p__Firmicutes;c__Clostridia;o__Clostridiales
OTU_442	1.45879e-05	0	k__Bacteria;p__Deinococcus-Thermus;c__Deinococci;o__Thermales;f__Thermaceae;g__Thermus
OTU_443	0	2.91758e-05	k__Bacteria;p__Firmicutes;c__Clostridia;o__Clostridiales;f__Ruminococcaceae
OTU_444	1.45879e-05	4.37637e-05	k__Bacteria;p__Firmicutes;c__Clostridia;o__Clostridiales;f__Ruminococcaceae;g__Oscillibacter;s__
OTU_445	5.83516e-05	0	k__Bacteria;p__Proteobacteria;c__Betaproteobacteria;o__Burkholderiales;f__Burkholderiaceae;g__Cupriavidus
OTU_446	5.83516e-05	2.91758e-05	k__Bacteria;p__Cyanobacteria;c__Melainabacteria;o__Gastranaerophilales;f__;g__;s__
OTU_447	0	1.45879e-05	k__Bacteria;p__Firmicutes;c__Clostridia;o__Clostridiales;f__Family_XIII
OTU_448	2.91758e-05	0	k__Bacteria;p__Proteobacteria;c__Deltaproteobacteria;o__Myxococcales;f__BIrii41;g__;s__
OTU_449	1.45879e-05	0	k__Bacteria;p__Proteobacteria;c__Alphaproteobacteria
OTU_450	2.91758e-05	1.45879e-05	k__Bacteria;p__Firmicutes;c__Clostridia;o__Clostridiales;f__Christensenellaceae;g__Christensenellaceae_R-7_group;s__
OTU_451	2.91758e-05	0	k__Bacteria;p__Actinobacteria;c__Thermoleophilia;o__Solirubrobacterales;f__480-2;g__;s__
OTU_452	0	4.37637e-05	k__Bacteria;p__Chloroflexi;c__Anaerolineae;o__Anaerolineales;f__Anaerolineaceae
OTU_453	4.37637e-05	0	k__Bacteria;p__Proteobacteria;c__Alphaproteobacteria;o__Sphingomonadales
OTU_454	2.91758e-05	0	k__Bacteria;p__Acidobacteria;c__unidentified_Acidobacteria;o__Subgroup_3;f__SJA-149
OTU_455	0	1.45879e-05	k__Bacteria;p__Proteobacteria;c__Deltaproteobacteria;o__Desulfarculales;f__Desulfarculaceae;g__Desulfatiglans;s__
OTU_456	1.45879e-05	0	k__Bacteria;p__Proteobacteria;c__Alphaproteobacteria;o__Caulobacterales;f__Caulobacteraceae
OTU_457	0	1.45879e-05	k__Bacteria;p__Firmicutes;c__Clostridia;o__Clostridiales;f__Family_XIII
OTU_458	0	2.91758e-05	k__Bacteria;p__Firmicutes;c__Clostridia;o__Clostridiales;f__Family_XI
OTU_459	2.91758e-05	0	k__Bacteria;p__Proteobacteria;c__Alphaproteobacteria;o__Rhodospirillales;f__Acetobacteraceae
OTU_460	2.91758e-05	0	k__Bacteria;p__Proteobacteria;c__Gammaproteobacteria;o__Xanthomonadales;f__Xanthomonadaceae;g__Tahibacter;s__
OTU_461	1.45879e-05	4.37637e-05	k__Bacteria;p__Firmicutes;c__Clostridia;o__Clostridiales;f__Lachnospiraceae;g__Blautia;s__Lachnospiraceae_bacterium_609
OTU_462	2.91758e-05	0	k__Bacteria;p__Proteobacteria;c__Betaproteobacteria;o__Burkholderiales;f__Burkholderiaceae;g__Chitinimonas;s__Chitinimonas_koreensis
OTU_463	1.45879e-05	0	k__Bacteria;p__Proteobacteria;c__Alphaproteobacteria;o__Rhizobiales
OTU_464	2.91758e-05	0	k__Bacteria;p__Caldiserica;c__Caldisericia;o__Caldisericales;f__WCHB1-02;g__;s__
OTU_465	1.45879e-05	0	k__Bacteria;p__Firmicutes;c__Clostridia;o__Clostridiales;f__Ruminococcaceae
OTU_466	5.83516e-05	0	k__Bacteria;p__Proteobacteria;c__Alphaproteobacteria;o__Caulobacterales;f__Caulobacteraceae;g__Phenylobacterium;s__
OTU_467	0	2.91758e-05	k__Bacteria;p__Bacteroidetes;c__Bacteroidia;o__Bacteroidales;f__Porphyromonadaceae;g__Odoribacter;s__
OTU_468	1.45879e-05	0	k__Bacteria;p__Firmicutes;c__Clostridia;o__Clostridiales;f__Peptococcaceae
OTU_469	4.37637e-05	0	k__Bacteria;p__Proteobacteria;c__Alphaproteobacteria;o__Rhodospirillales;f__unidentified_Rhodospirillales;g__Candidatus_Alysiosphaera;s__
OTU_470	0	4.37637e-05	k__Bacteria;p__Bacteroidetes;c__Bacteroidia;o__Bacteroidales;f__Prevotellaceae;g__Prevotella_9;s__
OTU_471	1.45879e-05	2.91758e-05	k__Bacteria;p__Firmicutes;c__Clostridia;o__Clostridiales;f__Ruminococcaceae;g__Ruminococcaceae_UCG-010;s__
OTU_472	0.000145879	0	k__Bacteria;p__Proteobacteria;c__Alphaproteobacteria;o__Rhizobiales;f__Xanthobacteraceae;g__Pseudolabrys;s__
OTU_473	0	0	k__Bacteria;p__Firmicutes;c__Clostridia;o__Clostridiales
OTU_474	1.45879e-05	0	k__Bacteria;p__Proteobacteria;c__Gammaproteobacteria;o__PYR10d3;f__;g__;s__
OTU_475	2.91758e-05	2.91758e-05	k__Bacteria;p__Firmicutes;c__Clostridia;o__Clostridiales;f__Lachnospiraceae
OTU_476	5.83516e-05	0	k__Bacteria;p__Proteobacteria;c__Alphaproteobacteria;o__Rhizobiales;f__unidentified_Rhizobiales;g__Rhizomicrobium
OTU_477	2.91758e-05	0	k__Bacteria;p__Chloroflexi;c__;o__;f__;g__;s__
OTU_478	0	2.91758e-05	k__Bacteria;p__Chloroflexi;c__Anaerolineae;o__Anaerolineales;f__Anaerolineaceae;g__Leptolinea;s__
OTU_479	7.29395e-05	0	k__Bacteria;p__Proteobacteria;c__Alphaproteobacteria;o__Rhizobiales;f__Hyphomicrobiaceae;g__Hyphomicrobium;s__
OTU_480	7.29395e-05	0	k__Bacteria;p__Proteobacteria;c__Alphaproteobacteria;o__Rhizobiales;f__Hyphomicrobiaceae;g__Pedomicrobium;s__
OTU_481	1.45879e-05	0	k__Bacteria;p__Acidobacteria;c__unidentified_Acidobacteria;o__Subgroup_3;f__unidentified_Acidobacteria;g__Bryobacter;s__
OTU_482	0	1.45879e-05	k__Bacteria;p__Chloroflexi;c__Anaerolineae;o__Anaerolineales;f__Anaerolineaceae
OTU_483	1.45879e-05	1.45879e-05	k__Bacteria;p__Chlorobi;c__Ignavibacteria;o__Ignavibacteriales;f__PHOS-HE36;g__;s__
OTU_484	0	2.91758e-05	k__Bacteria;p__Bacteroidetes;c__Bacteroidia;o__Bacteroidales;f__Bacteroidales_S24-7_group;g__;s__
OTU_485	0	2.91758e-05	k__Bacteria;p__Firmicutes;c__Clostridia;o__Clostridiales
OTU_486	4.37637e-05	0	k__Bacteria;p__Acidobacteria;c__unidentified_Acidobacteria;o__Subgroup_3;f__unidentified_Acidobacteria;g__Candidatus_Solibacter;s__
OTU_487	0	4.37637e-05	k__Bacteria;p__Parcubacteria;c__;o__;f__;g__;s__
OTU_488	2.91758e-05	4.37637e-05	k__Bacteria;p__Actinobacteria;c__OPB41;o__;f__;g__;s__
OTU_489	7.29395e-05	0	k__Bacteria;p__Proteobacteria;c__Alphaproteobacteria;o__Sphingomonadales;f__Sphingomonadaceae;g__Sphingobium
OTU_490	5.83516e-05	0	k__Bacteria;p__Proteobacteria;c__Alphaproteobacteria;o__Caulobacterales;f__Caulobacteraceae;g__;s__
OTU_491	0	4.37637e-05	k__Bacteria;p__Cyanobacteria;c__Melainabacteria;o__Gastranaerophilales;f__;g__;s__
OTU_492	0	0	k__Bacteria;p__Proteobacteria;c__Alphaproteobacteria;o__Caulobacterales;f__Caulobacteraceae;g__Brevundimonas;s__Brevundimonas_diminuta
OTU_493	2.91758e-05	0	k__Bacteria;p__Proteobacteria;c__Alphaproteobacteria;o__Rhizobiales;f__unidentified_Rhizobiales;g__Bauldia;s__
OTU_494	0	4.37637e-05	k__Bacteria;p__Bacteroidetes;c__Bacteroidia;o__Bacteroidales;f__PL-11B8_wastewater-sludge_group;g__;s__
OTU_495	0	2.91758e-05	k__Bacteria;p__Firmicutes;c__Clostridia;o__Clostridiales;f__Ruminococcaceae
OTU_496	0	4.37637e-05	k__Bacteria;p__Firmicutes;c__Clostridia;o__Clostridiales;f__Lachnospiraceae;g__Lachnospiraceae_NK4A136_group;s__
OTU_497	5.83516e-05	0	k__Bacteria;p__Proteobacteria;c__Gammaproteobacteria
OTU_498	5.83516e-05	4.37637e-05	k__Bacteria;p__Synergistetes;c__Synergistia;o__Synergistales;f__Synergistaceae;g__unidentified_Synergistaceae
OTU_499	0	2.91758e-05	k__Bacteria;p__Bacteroidetes;c__Sphingobacteriia;o__Sphingobacteriales;f__WCHB1-69;g__;s__
OTU_500	0	1.45879e-05	k__Bacteria;p__Firmicutes;c__Clostridia;o__Clostridiales;f__Lachnospiraceae;g__Lachnoclostridium
OTU_501	0	5.83516e-05	k__Bacteria;p__Firmicutes;c__Clostridia;o__Clostridiales;f__Lachnospiraceae;g__Lachnospiraceae_UCG-001;s__
OTU_502	2.91758e-05	4.37637e-05	k__Bacteria;p__Proteobacteria;c__Gammaproteobacteria;o__Enterobacteriales;f__Enterobacteriaceae;g__Yersinia
OTU_503	0	2.91758e-05	k__Bacteria;p__Bacteroidetes;c__Bacteroidia;o__Bacteroidales;f__Porphyromonadaceae
OTU_504	4.37637e-05	0	k__Bacteria;p__Proteobacteria;c__Alphaproteobacteria
OTU_505	1.45879e-05	2.91758e-05	k__Bacteria;p__Hyd24-12;c__;o__;f__;g__;s__
OTU_506	1.45879e-05	0	k__Bacteria;p__Proteobacteria;c__Alphaproteobacteria;o__Rhodospirillales;f__B79;g__;s__
OTU_507	0	1.45879e-05	k__Bacteria;p__Proteobacteria;c__Betaproteobacteria;o__Hydrogenophilales;f__Hydrogenophilaceae;g__Thiobacillus
OTU_508	1.45879e-05	1.45879e-05	k__Archaea;p__Euryarchaeota;c__Methanomicrobia;o__Methanosarcinales;f__Methanosaetaceae;g__Methanosaeta;s__Methanosaeta_concilii
OTU_509	5.83516e-05	0	k__Bacteria;p__Proteobacteria;c__Alphaproteobacteria;o__Rhodospirillales;f__Rhodospirillaceae;g__Inquilinus;s__
OTU_510	0	2.91758e-05	k__Bacteria;p__Actinobacteria;c__Coriobacteriia;o__Coriobacteriales;f__Coriobacteriaceae;g__Gordonibacter;s__
OTU_511	1.45879e-05	0	k__Bacteria;p__Bacteroidetes;c__Sphingobacteriia;o__Sphingobacteriales;f__Sphingobacteriaceae;g__Pedobacter
OTU_512	0	4.37637e-05	k__Bacteria;p__Firmicutes;c__Clostridia;o__Clostridiales;f__Lachnospiraceae
OTU_513	2.91758e-05	2.91758e-05	k__Bacteria;p__Hydrogenedentes;c__;o__;f__;g__;s__
OTU_514	2.91758e-05	0	k__Bacteria;p__Armatimonadetes;c__Armatimonadia;o__Armatimonadales;f__;g__;s__
OTU_515	0	0	k__Bacteria;p__Firmicutes;c__Clostridia;o__Clostridiales;f__Ruminococcaceae
OTU_516	4.37637e-05	5.83516e-05	k__Bacteria;p__Chloroflexi;c__;o__;f__;g__;s__
OTU_517	4.37637e-05	0	k__Bacteria;p__Bacteroidetes;c__Cytophagia;o__Cytophagales;f__Cytophagaceae;g__Spirosoma;s__
OTU_518	0	2.91758e-05	k__Bacteria;p__Firmicutes;c__Clostridia;o__Clostridiales;f__Lachnospiraceae
OTU_519	5.83516e-05	5.83516e-05	k__Bacteria;p__Firmicutes;c__Clostridia;o__Clostridiales;f__Ruminococcaceae;g__Anaerotruncus;s__
OTU_520	4.37637e-05	0	k__Bacteria;p__Actinobacteria;c__unidentified_Actinobacteria;o__Frankiales;f__Acidothermaceae;g__Acidothermus;s__
OTU_521	2.91758e-05	4.37637e-05	k__Bacteria;p__Firmicutes;c__Clostridia;o__Clostridiales;f__Peptostreptococcaceae;g__Romboutsia;s__
OTU_522	2.91758e-05	0	k__Bacteria;p__Cyanobacteria;c__Melainabacteria;o__Obscuribacterales;f__;g__;s__
OTU_523	1.45879e-05	0	k__Bacteria;p__Proteobacteria;c__Gammaproteobacteria;o__Xanthomonadales;f__Xanthomonadaceae;g__Pseudoxanthomonas;s__Pseudoxanthomonas_icgebensis
OTU_524	0.000116703	0	k__Bacteria;p__Proteobacteria;c__Betaproteobacteria;o__Rhodocyclales;f__Rhodocyclaceae;g__Georgfuchsia;s__
OTU_525	1.45879e-05	4.37637e-05	k__Bacteria;p__Firmicutes;c__Clostridia;o__Clostridiales;f__Peptococcaceae;g__;s__
OTU_526	0	2.91758e-05	k__Bacteria;p__Proteobacteria;c__Deltaproteobacteria;o__Bdellovibrionales;f__Bacteriovoracaceae;g__;s__
OTU_527	4.37637e-05	0	k__Bacteria;p__Acidobacteria;c__unidentified_Acidobacteria;o__Subgroup_3;f__unidentified_Acidobacteria;g__Bryobacter;s__Acidobacteria_bacterium_IGE-015
OTU_528	0	2.91758e-05	k__Bacteria;p__Firmicutes;c__Clostridia;o__Thermoanaerobacterales;f__Thermoanaerobacteraceae;g__Gelria;s__
OTU_529	1.45879e-05	0	k__Bacteria;p__Cyanobacteria;c__Melainabacteria;o__Gastranaerophilales;f__;g__;s__
OTU_530	2.91758e-05	0	k__Bacteria;p__Proteobacteria;c__Gammaproteobacteria;o__Xanthomonadales;f__;g__;s__
OTU_531	0	0	k__Bacteria;p__Bacteroidetes;c__Bacteroidia;o__Bacteroidales;f__Bacteroidales_S24-7_group;g__;s__
OTU_532	0	4.37637e-05	k__Bacteria
OTU_533	0	0.00617068	k__Bacteria;p__Bacteroidetes;c__Bacteroidia;o__Bacteroidales;f__Bacteroidaceae;g__Bacteroides;s__Bacteroides_thetaiotaomicron
OTU_534	5.83516e-05	0	k__Bacteria;p__Proteobacteria;c__Alphaproteobacteria;o__Rhodobacterales;f__Rhodobacteraceae;g__Paracocccus;s__Paracoccus_marcusii
OTU_535	4.37637e-05	2.91758e-05	k__Bacteria;p__Spirochaetes;c__unidentified_Spirochaetes;o__Spirochaetales;f__Spirochaetaceae
OTU_536	2.91758e-05	2.91758e-05	k__Bacteria;p__Firmicutes;c__Clostridia;o__Clostridiales;f__Family_XII;g__Fusibacter;s__
OTU_537	0.000539752	0.000525164	k__Bacteria;p__Proteobacteria;c__Deltaproteobacteria;o__Syntrophobacterales;f__Syntrophobacteraceae;g__Syntrophobacter;s__
OTU_538	2.91758e-05	0	k__Bacteria;p__Proteobacteria;c__Alphaproteobacteria;o__Rhodospirillales;f__Rhodospirillaceae;g__Inquilinus;s__Inquilinus_limosus
OTU_539	0	2.91758e-05	k__Bacteria;p__Chloroflexi;c__Dehalococcoidia;o__FW22;f__;g__;s__
OTU_540	0	2.91758e-05	k__Bacteria;p__Bacteroidetes;c__Bacteroidia;o__Bacteroidales;f__Bacteroidales_S24-7_group;g__;s__
OTU_541	0	1.45879e-05	k__Bacteria;p__Proteobacteria;c__Deltaproteobacteria;o__Desulfobacterales
OTU_542	1.45879e-05	2.91758e-05	k__Bacteria;p__Firmicutes;c__Clostridia;o__Clostridiales;f__Christensenellaceae
OTU_543	1.45879e-05	0	k__Bacteria;p__Cyanobacteria;c__Melainabacteria;o__Obscuribacterales;f__;g__;s__
OTU_544	2.91758e-05	0	k__Bacteria;p__Proteobacteria;c__Alphaproteobacteria;o__Rhodospirillales;f__Rhodospirillaceae
OTU_545	0.000102115	0	k__Bacteria;p__Proteobacteria;c__Alphaproteobacteria;o__Rhodospirillales;f__Rhodospirillaceae;g__;s__
OTU_546	8.75274e-05	0	k__Bacteria;p__Proteobacteria;c__Alphaproteobacteria;o__Rhizobiales;f__Rhodobiaceae;g__Parvibaculum;s__
OTU_547	5.83516e-05	0	k__Bacteria;p__Proteobacteria;c__Alphaproteobacteria;o__Rhizobiales;f__Rhizobiaceae;g__Kaistia;s__
OTU_548	0	2.91758e-05	k__Bacteria;p__Firmicutes;c__Clostridia;o__Clostridiales;f__Lachnospiraceae;g__Tyzzerella_3;s__
OTU_549	0	7.29395e-05	k__Bacteria;p__Synergistetes;c__Synergistia;o__Synergistales;f__Synergistaceae;g__;s__
OTU_550	2.91758e-05	0	k__Bacteria;p__Tenericutes;c__Mollicutes;o__Mollicutes_RF9;f__;g__;s__
OTU_551	0	2.91758e-05	k__Bacteria;p__Firmicutes;c__Clostridia;o__Clostridiales;f__Clostridiales_vadinBB60_group;g__unidentified_Clostridiales_vadinBB60_group;s__Clostridiales_bacterium_enrichment_culture_clone_06-1235251-76
OTU_552	0	2.91758e-05	k__Bacteria
OTU_553	0	4.37637e-05	k__Bacteria;p__Firmicutes;c__Clostridia;o__Clostridiales;f__Clostridiales_vadinBB60_group;g__;s__
OTU_554	5.83516e-05	2.91758e-05	k__Bacteria;p__Actinobacteria;c__Coriobacteriia;o__Coriobacteriales;f__Coriobacteriaceae;g__Atopobium;s__Olsenella_umbonata
OTU_555	0	1.45879e-05	k__Bacteria;p__Firmicutes;c__Clostridia;o__Clostridiales;f__Clostridiales_vadinBB60_group;g__;s__
OTU_556	2.91758e-05	0	k__Bacteria;p__Proteobacteria;c__Alphaproteobacteria;o__Parvularculales;f__Parvularculaceae;g__Parvularcula;s__
OTU_557	0	2.91758e-05	k__Bacteria;p__Firmicutes;c__Clostridia;o__Clostridiales;f__Lachnospiraceae;g__Mobilitalea;s__
OTU_558	2.91758e-05	1.45879e-05	k__Bacteria;p__Firmicutes;c__Clostridia;o__Clostridiales;f__Peptococcaceae;g__;s__
OTU_559	7.29395e-05	0	k__Bacteria;p__Proteobacteria;c__Alphaproteobacteria;o__Rhodospirillales;f__unidentified_Rhodospirillales;g__Reyranella
OTU_560	0	4.37637e-05	k__Bacteria;p__Bacteroidetes;c__Bacteroidia;o__Bacteroidales;f__Bacteroidaceae;g__Bacteroides
OTU_561	0	1.45879e-05	k__Bacteria;p__Spirochaetes;c__unidentified_Spirochaetes;o__Spirochaetales;f__Spirochaetaceae;g__Spirochaeta_2
OTU_562	1.45879e-05	1.45879e-05	k__Bacteria;p__Firmicutes;c__Clostridia;o__Clostridiales;f__Ruminococcaceae;g__Anaerotruncus;s__Anaerotruncus_sp._G3.2012.
OTU_563	0	2.91758e-05	k__Bacteria;p__Firmicutes;c__Clostridia;o__Clostridiales;f__Lachnospiraceae
OTU_564	2.91758e-05	0	k__Bacteria;p__Acidobacteria;c__unidentified_Acidobacteria;o__Subgroup_3;f__unidentified_Acidobacteria;g__Bryobacter;s__
OTU_565	2.91758e-05	0	k__Bacteria;p__Planctomycetes;c__Phycisphaerae;o__Phycisphaerales;f__Phycisphaeraceae;g__SM1A02;s__
OTU_566	0	4.37637e-05	k__Bacteria;p__Bacteroidetes
OTU_567	7.29395e-05	2.91758e-05	k__Bacteria;p__Proteobacteria;c__Epsilonproteobacteria;o__Campylobacterales;f__Campylobacteraceae;g__Arcobacter
OTU_568	2.91758e-05	0	k__Bacteria;p__Proteobacteria;c__Gammaproteobacteria;o__Xanthomonadales;f__Nevskiaceae;g__Nevskia;s__
OTU_569	0	2.91758e-05	k__Bacteria;p__Firmicutes;c__Clostridia;o__Clostridiales;f__Family_XIII;g__Mogibacterium
OTU_570	0	2.91758e-05	k__Bacteria;p__Firmicutes;c__Clostridia;o__Clostridiales;f__Lachnospiraceae;g__;s__
OTU_571	2.91758e-05	0	k__Bacteria;p__Proteobacteria;c__Gammaproteobacteria;o__Pseudomonadales;f__Moraxellaceae;g__Acinetobacter
OTU_572	8.75274e-05	0	k__Bacteria;p__Proteobacteria;c__Alphaproteobacteria;o__Rhizobiales
OTU_573	5.83516e-05	0	k__Bacteria;p__Proteobacteria;c__Alphaproteobacteria;o__Rhodospirillales
OTU_574	0	2.91758e-05	k__Bacteria;p__Firmicutes;c__Clostridia;o__Thermoanaerobacterales;f__Thermoanaerobacteraceae
OTU_575	0	2.91758e-05	k__Bacteria;p__Firmicutes;c__Clostridia;o__Clostridiales;f__Ruminococcaceae;g__Ruminococcaceae_NK4A214_group;s__
OTU_576	0	0.000131291	k__Bacteria;p__Firmicutes;c__Clostridia;o__Clostridiales;f__Lachnospiraceae;g__Lachnospiraceae_NK4A136_group;s__
OTU_577	2.91758e-05	0	k__Bacteria;p__Proteobacteria;c__Betaproteobacteria
OTU_578	0	2.91758e-05	k__Bacteria;p__Proteobacteria
OTU_579	0	2.91758e-05	k__Bacteria;p__Firmicutes;c__Clostridia;o__Clostridiales;f__Lachnospiraceae
OTU_580	1.45879e-05	2.91758e-05	k__Bacteria;p__Bacteroidetes;c__Flavobacteriia;o__Flavobacteriales;f__Flavobacteriaceae;g__Flavobacterium
OTU_581	0	1.45879e-05	k__Bacteria;p__Firmicutes;c__Clostridia;o__Clostridiales;f__Lachnospiraceae;g__;s__
OTU_582	5.83516e-05	0	k__Bacteria;p__Bacteroidetes;c__Bacteroidia;o__Bacteroidales;f__Bacteroidales_S24-7_group;g__;s__
OTU_583	0	4.37637e-05	k__Bacteria;p__Firmicutes;c__Clostridia;o__Clostridiales;f__Ruminococcaceae
OTU_584	4.37637e-05	0	k__Bacteria;p__Proteobacteria;c__Alphaproteobacteria;o__Rhodospirillales;f__unidentified_Rhodospirillales;g__Reyranella;s__
OTU_585	0	4.37637e-05	k__Bacteria;p__Bacteroidetes;c__Bacteroidia;o__Bacteroidales;f__Rikenellaceae;g__Rikenella;s__
OTU_586	0	2.91758e-05	k__Bacteria;p__Bacteroidetes;c__Bacteroidia;o__Bacteroidales;f__Rikenellaceae;g__Alistipes;s__
OTU_587	0	7.29395e-05	k__Bacteria;p__Firmicutes;c__Clostridia;o__Clostridiales;f__Ruminococcaceae;g__Ruminococcaceae_UCG-014;s__
OTU_588	1.45879e-05	1.45879e-05	k__Bacteria;p__Firmicutes;c__Clostridia;o__Clostridiales;f__Clostridiales_vadinBB60_group;g__;s__
OTU_589	2.91758e-05	1.45879e-05	k__Bacteria;p__Firmicutes;c__Clostridia;o__Clostridiales;f__Lachnospiraceae;g__Lachnospiraceae_UCG-005;s__
OTU_590	0	4.37637e-05	k__Bacteria;p__Firmicutes;c__Clostridia;o__Clostridiales;f__Family_XI;g__;s__
OTU_591	0	4.37637e-05	k__Bacteria;p__Firmicutes;c__Clostridia;o__Clostridiales;f__Christensenellaceae;g__Christensenellaceae_R-7_group
OTU_592	4.37637e-05	0	k__Bacteria;p__Proteobacteria;c__Alphaproteobacteria;o__Rhizobiales;f__alphaI_cluster;g__;s__
OTU_593	1.45879e-05	2.91758e-05	k__Bacteria;p__Firmicutes;c__Clostridia;o__Clostridiales;f__Gracilibacteraceae;g__Lutispora;s__
OTU_594	4.37637e-05	0	k__Bacteria;p__Acidobacteria;c__unidentified_Acidobacteria;o__Subgroup_3;f__unidentified_Acidobacteria;g__Bryobacter;s__
OTU_595	0	2.91758e-05	k__Bacteria;p__Firmicutes;c__Clostridia;o__Clostridiales;f__Clostridiales_vadinBB60_group;g__;s__
